# Supplementary material for: Identifying targets of multiple co-regulating transcription factors from expression time-series by Bayesian model comparison
Source: BMC Syst Biol. 2012 May 30;6:53. doi: 10.1186/1752-0509-6-53 (PMC3527261; doi:10.1186/1752-0509-6-53)
Supplement: Additional file 2 — Posterior probabilities of alternative regulation models for Drosophila. [file 1752-0509-6-53-S2.txt]

# Posteriors probability distributions over 32 alternative regulator
# models in the Drosophila data. The values represent natural (base e)
# logarithms of the posterior probabilities, assuming a uniform prior
# over all 32 models. Each row corresponds to a gene and gives the
# values for the 32 models. Each binary string ***** specifies the
# presence/absence of the 5 TFs used by the model where the TFs are
# assumed to be in the order: TIN-BIN-TWI-BAP-MEF2.
geneID	00000	10000	01000	00100	00010	00001	11000	10100	10010	10001	01100	01010	01001	00110	00101	00011	11100	11010	11001	10110	10101	10011	01110	01101	01011	00111	11110	11101	11011	10111	01111	11111
FBgn0000008	-27.257738	-28.132613	-26.454094	-28.609431	-27.414292	-0.550512	-26.978362	-27.958366	-27.500764	-2.611138	-27.795151	-26.722665	-2.080970	-27.709344	-4.626928	-1.976640	-27.565261	-27.006976	-4.061227	-27.217856	-6.319452	-4.194285	-27.234638	-5.781282	-3.447359	-5.707393	-27.028934	-8.245044	-5.715588	-8.147395	-7.552242	-9.909691	
FBgn0000011	-42.037496	-26.573388	-14.018704	-42.033792	-27.289998	-3.282625	-13.707893	-30.495011	-26.263277	-1.236121	-16.832464	-14.475130	-0.972229	-29.680484	-4.433446	-4.284230	-16.750822	-14.806439	-1.800909	-29.905993	-4.682540	-4.131305	-17.309905	-4.030175	-3.309654	-6.302952	-17.880987	-5.312999	-4.581568	-6.707823	-5.363400	-7.842336	
FBgn0000018	-4.498044	-3.851974	-4.422176	-5.357807	-3.217016	-5.072175	-3.451344	-4.242003	-3.022589	-3.404735	-3.638547	-3.093332	-4.389511	-4.057675	-3.774810	-3.254727	-3.491469	-3.077746	-3.401884	-3.864056	-3.444557	-3.184187	-3.572268	-3.226795	-2.946965	-3.288773	-3.291153	-3.504342	-3.196910	-3.344907	-2.769272	-3.081907	
FBgn0000022	-33.731957	-6.046968	-32.464909	-11.371078	-18.497130	-33.675251	-7.369759	-2.635674	-7.609342	-8.383687	-2.618017	-19.676223	-33.247843	-4.359424	-3.590219	-21.573104	-1.643657	-9.114127	-9.553816	-3.867916	-2.874300	-9.969948	-2.450823	-1.964322	-21.959215	-3.908270	-2.826199	-2.215447	-11.524514	-4.258702	-2.461141	-3.648250	
FBgn0000032	-2.807557	-5.038423	-5.715495	-5.328773	-4.330457	-4.662737	-4.822802	-4.057585	-3.778380	-3.855737	-4.782124	-4.240723	-4.666375	-3.602416	-3.840534	-3.538373	-3.624576	-3.630532	-3.863258	-3.029978	-3.130580	-3.119445	-3.353357	-3.516175	-3.484636	-2.968363	-2.792204	-3.040373	-3.172715	-2.626598	-2.820282	-2.487811	
FBgn0000042	-7.382566	-3.192678	-5.285870	-1.696428	-4.528818	-6.449799	-4.989903	-2.728425	-6.015813	-3.914544	-2.392431	-6.698651	-6.639728	-2.054974	-2.020711	-7.650484	-3.064750	-6.345633	-7.562451	-3.711142	-3.470335	-7.338080	-3.306671	-2.809394	-7.642799	-3.370686	-4.257277	-3.723983	-7.255481	-4.604596	-4.025554	-5.470517	
FBgn0000043	-8.706590	-3.988211	-3.777491	-2.973615	-6.369606	-3.614903	-3.397489	-4.618376	-5.566150	-3.258110	-2.002622	-3.743704	-4.307020	-4.204639	-1.755563	-5.876266	-2.560849	-4.030402	-2.498652	-6.103665	-2.778032	-4.899459	-3.390620	-2.139851	-5.516344	-5.057032	-6.676803	-4.546467	-5.585578	-6.934416	-6.128706	-7.088688	
FBgn0000044	-50.061581	-48.064633	-19.474590	-51.020714	-47.003911	-1.064046	-21.838207	-49.432199	-47.141698	-2.962762	-23.464615	-21.990281	-0.964205	-48.394948	-4.015680	-3.032340	-25.616105	-24.216731	-3.081320	-48.988653	-8.224119	-5.513997	-25.903887	-2.705405	-3.467831	-5.479346	-28.282599	-6.447076	-6.417676	-9.579601	-9.984800	-10.930218	
FBgn0000045	-3.813657	-3.437884	-3.004573	-3.892324	-3.349122	-2.866993	-3.859490	-3.883869	-3.814818	-3.283735	-3.740381	-3.853121	-2.869385	-3.884655	-3.435262	-3.148661	-3.919401	-3.745033	-3.666616	-3.696295	-3.540144	-3.529691	-3.502082	-3.443342	-3.506280	-3.660493	-3.627888	-3.431749	-3.180979	-3.399281	-3.324600	-3.090858	
FBgn0000046	-6.612505	-3.418127	-2.990426	-3.283821	-3.931428	-3.741429	-2.884429	-3.504782	-3.263771	-2.443703	-3.043135	-2.639240	-2.818026	-4.255866	-2.714216	-3.220585	-4.307279	-4.271123	-3.717538	-5.252512	-2.965104	-4.836123	-4.162115	-2.834572	-3.266892	-3.885151	-5.077748	-3.823361	-4.250364	-4.365239	-4.338055	-4.959822	
FBgn0000052	-6.339547	-7.838543	-7.399579	-8.244543	-7.383626	-1.699152	-7.386155	-7.326360	-6.951673	-2.139534	-7.670806	-7.055677	-1.997198	-7.124994	-2.445536	-2.407563	-7.036330	-6.878073	-2.688111	-6.597846	-4.720484	-2.884558	-6.758845	-2.988899	-2.625430	-3.664414	-6.418233	-4.600848	-2.976416	-5.297547	-3.808741	-5.636313	
FBgn0000053	-9.309812	-8.933205	-6.997022	-9.477830	-8.498264	-1.268768	-7.545002	-10.006207	-9.330492	-2.573593	-8.886513	-7.135982	-1.649063	-9.279328	-4.273708	-1.977176	-9.747315	-8.183279	-3.083276	-9.403005	-3.401838	-2.775859	-9.416290	-4.427017	-2.630165	-5.376182	-9.060946	-4.588681	-4.228125	-6.288966	-3.465144	-5.069368	
FBgn0000054	-17.308853	-2.403144	-12.706256	-2.149970	-8.253520	-16.391325	-4.591118	-1.718996	-4.116235	-4.447093	-2.366610	-9.085859	-14.077626	-2.086161	-2.585348	-9.810934	-3.225516	-4.860692	-6.107001	-3.947423	-3.079009	-6.550922	-2.883852	-3.247357	-11.300178	-3.759296	-4.322781	-4.308645	-7.071872	-4.897940	-4.874268	-5.362319	
FBgn0000055	-2.569305	-5.048180	-5.711650	-4.758123	-4.331435	-4.050253	-4.972767	-3.776360	-3.945457	-4.013903	-4.621943	-4.334961	-4.167500	-3.591352	-3.567697	-3.430152	-3.474333	-3.804832	-3.997568	-3.123223	-3.224243	-3.212193	-3.181437	-3.578587	-3.562930	-3.034709	-3.010969	-3.116157	-3.448005	-2.519661	-2.830508	-2.599662	
FBgn0000057	-5.461535	-5.238678	-4.086673	-5.876275	-4.806745	-2.928638	-4.568743	-6.131836	-5.509101	-2.770818	-5.020300	-4.044032	-2.434157	-6.012532	-3.119411	-2.535301	-5.338462	-4.546362	-2.554162	-5.556321	-3.768370	-2.685141	-5.064290	-2.812679	-2.092625	-3.221769	-5.288624	-3.497024	-2.582869	-3.876823	-3.906347	-3.786980	
FBgn0000063	-14.515672	-8.503113	-16.103350	-8.857383	-12.070794	-16.533834	-9.535016	-1.983666	-9.154159	-10.087344	-4.655441	-12.896641	-15.790451	-3.946700	-3.702713	-13.355758	-1.781185	-10.059719	-10.760565	-2.814667	-2.123529	-10.396866	-3.148244	-3.050043	-13.760670	-3.342860	-2.558906	-2.047632	-11.224482	-3.093006	-3.060712	-3.323519	
FBgn0000064	-5.810237	-6.336513	-6.083648	-6.493586	-6.255911	-1.552028	-6.826278	-6.157736	-6.409667	-2.169424	-6.441027	-6.619491	-2.326588	-6.317360	-2.210158	-2.172957	-6.202521	-6.462146	-2.781775	-5.690757	-4.508636	-2.860566	-6.047060	-2.812140	-2.593499	-4.362792	-5.645152	-4.929480	-3.999018	-5.436329	-4.890470	-5.366289	
FBgn0000071	-43.740882	-5.074496	-31.099986	-8.268795	-29.392516	-42.304345	-6.250726	-5.080687	-8.105615	-6.568732	-3.001888	-28.266614	-34.081033	-8.063409	-0.320074	-32.387603	-4.208219	-8.976771	-7.290161	-8.231600	-3.205482	-8.873564	-5.689472	-2.419903	-30.466943	-3.244636	-6.703863	-4.424923	-10.010601	-9.015834	-5.268428	-6.816567	
FBgn0000075	-3.550590	-3.347348	-3.263427	-3.445041	-3.224350	-3.409444	-3.540675	-3.781190	-4.052541	-3.926048	-3.301491	-3.335898	-3.866687	-3.622134	-3.664165	-3.631805	-3.550873	-3.591245	-3.951634	-3.340366	-3.523250	-3.367808	-3.698293	-3.505663	-3.517980	-3.277560	-3.025787	-3.334755	-3.458629	-3.262635	-3.115691	-3.303242	
FBgn0000077	-3.409434	-4.149825	-4.381019	-4.522169	-3.918963	-4.562888	-3.918967	-3.791845	-3.558685	-3.627490	-4.077509	-3.681171	-4.059720	-3.703024	-3.526698	-3.559937	-3.591520	-3.600704	-3.369646	-3.334194	-3.253648	-3.137976	-3.337593	-3.401058	-3.403985	-3.242625	-3.101454	-3.014186	-2.942030	-2.913504	-3.083637	-2.762066	
FBgn0000083	-17.765232	-18.447398	-17.923350	-18.738129	-18.085144	-0.311043	-18.342916	-18.301288	-18.105639	-3.768256	-18.449153	-17.974141	-2.774828	-18.201486	-5.298247	-1.911867	-18.098814	-18.168650	-5.772411	-17.787125	-8.885472	-4.518879	-17.905896	-7.667820	-4.738822	-5.432150	-17.612335	-11.331207	-7.964015	-6.960675	-11.891135	-12.774636	
FBgn0000095	-9.181774	-4.529251	-5.163164	-7.686508	-5.041273	-2.252287	-3.957254	-4.477893	-4.391740	-2.451613	-4.544108	-4.124356	-2.400686	-5.703058	-2.847213	-2.124411	-3.961906	-4.350361	-2.774144	-4.830525	-3.611726	-2.711603	-4.732668	-3.816654	-2.886361	-2.662584	-4.473820	-3.687986	-3.731283	-4.652549	-4.375235	-4.669145	
FBgn0000100	-3.538544	-4.311075	-4.318520	-2.057976	-4.637053	-5.104273	-4.454654	-2.870449	-4.120376	-5.257743	-2.929350	-4.758394	-5.209936	-2.655878	-2.532390	-4.903255	-3.450465	-4.711396	-4.729970	-3.633123	-2.781058	-4.557904	-2.922452	-3.250910	-4.854238	-2.759855	-3.832991	-2.764871	-4.262163	-3.809194	-3.734700	-3.521754	
FBgn0000109	-7.032480	-6.870998	-8.098248	-0.779076	-8.002408	-8.383203	-7.821757	-2.704574	-7.583948	-8.174383	-2.641594	-8.183763	-8.763566	-2.742815	-2.179356	-7.983678	-3.770773	-7.748701	-8.528343	-3.846909	-3.901395	-7.621720	-3.165397	-3.839772	-8.022282	-3.242951	-4.305456	-4.018248	-7.515120	-4.669459	-4.743344	-6.281882	
FBgn0000115	-4.340582	-2.727345	-1.903830	-2.798291	-2.775034	-2.857337	-3.113603	-2.701807	-4.675444	-3.781779	-3.693372	-4.195446	-2.465158	-4.592675	-2.914383	-4.669510	-4.474742	-4.247505	-4.199213	-4.444292	-4.405045	-4.203424	-4.048399	-4.043721	-4.352247	-4.210363	-4.085255	-4.184371	-4.122325	-3.822135	-4.032828	-3.941795	
FBgn0000116	-33.673095	-34.090697	-32.717173	-34.625255	-33.693409	-0.717287	-33.154338	-34.123173	-33.717580	-2.994266	-33.841038	-32.803080	-1.602753	-33.892233	-4.815464	-1.974014	-33.821976	-33.135051	-3.381169	-33.599806	-6.602392	-3.825814	-33.521246	-6.358871	-3.187534	-5.311018	-33.295637	-7.974554	-5.015448	-7.865060	-7.003293	-8.947609	
FBgn0000117	-29.097093	-8.087990	-24.421541	-0.376798	-22.055577	-28.260664	-10.486548	-2.913237	-11.253149	-10.773959	-2.187526	-23.467749	-27.249975	-3.660928	-3.030809	-23.350230	-4.409122	-13.619432	-13.032969	-4.525975	-4.444775	-13.505130	-5.541037	-3.798755	-26.912398	-4.747065	-8.248538	-6.602948	-16.846319	-8.985310	-6.442716	-10.435326	
FBgn0000119	-8.549765	-4.337601	-7.228950	-1.703780	-5.257894	-7.985689	-5.339179	-2.070669	-4.906914	-5.836342	-1.956540	-6.140849	-8.486617	-2.504500	-2.832812	-6.644912	-2.994472	-5.187419	-7.547920	-3.221190	-3.054215	-6.906117	-3.261997	-2.912072	-7.540421	-3.641680	-3.980561	-3.412793	-7.274529	-3.728629	-3.721774	-4.893844	
FBgn0000137	-37.123059	-4.675349	-17.402766	-29.928427	-6.021645	-36.475236	-3.158122	-6.895246	-3.716300	-4.815731	-9.510973	-1.831603	-19.581513	-7.130790	-12.197932	-6.613528	-4.325257	-1.344058	-3.615233	-6.058353	-6.216664	-3.615115	-3.119016	-7.402269	-2.658359	-5.473890	-2.930479	-4.338715	-1.950648	-5.263023	-3.123794	-3.196330	
FBgn0000139	-32.843864	-33.027044	-33.929868	-0.130676	-33.602141	-33.998273	-33.766627	-3.486909	-33.281763	-33.662711	-2.923296	-33.712820	-34.588549	-4.157048	-4.105118	-33.669018	-6.477259	-33.402881	-33.702001	-8.007394	-7.221543	-33.090015	-6.831599	-6.390019	-33.666725	-7.635092	-9.983583	-9.728373	-33.195391	-11.035169	-10.125139	-14.306898	
FBgn0000140	-23.570180	-21.272562	-25.134169	-0.239375	-24.289819	-24.717232	-22.845364	-3.858511	-22.235962	-22.849288	-2.437938	-23.814925	-25.517848	-4.735174	-2.561325	-24.111108	-4.921614	-23.268000	-24.199086	-7.333737	-6.403416	-23.306586	-5.903728	-5.750645	-24.040171	-6.116851	-8.470807	-7.883484	-23.331513	-10.952557	-9.002030	-10.915002	
FBgn0000142	-18.486404	-1.363586	-6.934893	-6.352599	-6.451384	-16.991966	-1.633851	-3.155911	-3.257173	-3.210324	-2.772695	-6.151298	-9.270350	-4.823029	-3.379972	-8.367908	-3.080923	-3.939840	-3.844161	-4.464292	-3.457586	-4.718614	-4.107643	-2.849472	-8.056151	-4.088708	-4.060578	-3.203506	-5.587518	-5.329723	-4.248391	-5.211668	
FBgn0000146	-2.367417	-5.322004	-6.711372	-4.704664	-4.669775	-6.612759	-5.368037	-3.850661	-4.025138	-4.633228	-4.376640	-4.663089	-6.619530	-3.401534	-3.951236	-4.280282	-3.488218	-3.876365	-4.737567	-2.912197	-3.107727	-3.444395	-3.243975	-3.515962	-4.175594	-2.811071	-2.623083	-2.907638	-3.556400	-2.471879	-2.754866	-2.321397	
FBgn0000147	-14.811473	-5.603547	-15.994238	-10.517730	-9.633385	-16.561464	-6.943746	-2.423094	-6.190120	-7.109451	-6.028024	-10.470019	-16.297729	-3.572997	-4.577348	-10.982872	-1.885216	-7.267701	-8.317783	-2.635489	-2.103190	-7.409848	-3.064983	-4.144839	-11.740862	-3.110654	-2.429016	-1.971901	-8.425664	-2.765733	-2.830172	-2.825268	
FBgn0000150	-2.713990	-4.741979	-5.069931	-3.955759	-4.350697	-4.731743	-4.824910	-3.667960	-3.910582	-4.286652	-3.835738	-4.452567	-4.819846	-3.341080	-3.547099	-3.974695	-3.495179	-3.842323	-4.242819	-2.986595	-3.169235	-3.429578	-3.247727	-3.412114	-3.882982	-2.979297	-2.792974	-2.974892	-3.390306	-2.669673	-2.855178	-2.536666	
FBgn0000158	-2.734201	-4.878313	-5.852739	-5.261553	-4.252648	-5.198801	-4.720538	-3.988537	-3.698508	-4.022542	-4.801361	-4.082615	-5.040879	-3.544240	-3.843235	-3.629983	-3.652896	-3.573884	-3.854520	-3.055413	-3.310808	-3.245637	-3.278577	-3.559547	-3.575004	-2.983988	-2.819083	-2.934499	-3.051320	-2.686878	-2.774037	-2.429144	
FBgn0000163	-21.472425	-1.439920	-9.873872	-9.376462	-6.383157	-20.197423	-1.614884	-3.722165	-2.864426	-2.842673	-3.695924	-4.515613	-12.348449	-5.921019	-7.402611	-7.546687	-2.959884	-2.230270	-3.286604	-4.715464	-4.637096	-4.029071	-2.864722	-4.742115	-6.449303	-5.619312	-4.016004	-4.779405	-3.493905	-5.553399	-4.597994	-4.774595	
FBgn0000165	-46.327713	-45.007899	-25.891941	-47.767205	-43.688230	-0.751863	-28.246216	-46.170622	-44.206363	-2.464572	-30.240167	-27.633834	-1.470501	-45.615761	-3.910844	-2.354271	-31.888259	-29.922885	-3.725368	-45.849399	-5.944505	-4.195649	-32.488136	-5.228992	-3.194563	-6.215045	-34.208219	-6.250403	-5.297052	-7.821048	-6.918203	-8.438811	
FBgn0000166	-2.884047	-4.650751	-5.347104	-4.475140	-4.249857	-4.990895	-4.597876	-3.648588	-3.764993	-4.083038	-4.153448	-4.138303	-4.920240	-3.444462	-3.645057	-3.854062	-3.460628	-3.677376	-4.070136	-3.028469	-3.118265	-3.343216	-3.258473	-3.441695	-3.761227	-3.040674	-2.843930	-2.972748	-3.244400	-2.630035	-2.842633	-2.512465	
FBgn0000171	-17.800829	-4.220176	-9.499601	-13.098132	-3.508995	-15.125186	-3.558789	-5.945060	-3.280661	-4.263371	-8.327926	-2.115894	-10.135834	-5.711333	-8.783135	-2.367020	-4.281734	-2.872368	-4.636741	-5.893995	-5.544288	-2.193705	-4.696814	-7.332894	-1.597633	-3.574263	-4.531384	-5.063764	-2.263726	-4.561227	-2.714299	-3.999724	
FBgn0000173	-20.254183	-21.315537	-21.659409	-0.235951	-21.313264	-21.727488	-21.778153	-3.584750	-21.095328	-21.452855	-2.179014	-21.483748	-22.217802	-4.089215	-3.708075	-21.351970	-5.323352	-21.275828	-21.497985	-7.339532	-6.669981	-20.863947	-6.125767	-5.438200	-21.332859	-6.866091	-11.910208	-8.457300	-20.700102	-4.325593	-8.600448	-11.695504	
FBgn0000180	-48.113260	-25.041697	-47.327155	-6.111675	-42.471039	-47.914857	-28.361212	-0.676935	-28.740164	-28.842948	-2.085710	-43.793415	-48.245243	-4.130869	-2.972463	-44.088402	-2.349106	-32.216176	-32.577518	-3.325506	-2.708917	-32.591085	-3.782718	-3.914511	-46.193312	-4.864747	-4.128832	-3.907839	-35.667143	-5.112754	-5.128464	-6.454700	
FBgn0000181	-5.332420	-2.584650	-3.307827	-1.865409	-4.328160	-3.960790	-3.391707	-3.075465	-4.168812	-4.515863	-1.719465	-4.386026	-5.129175	-3.426636	-2.869250	-5.642630	-2.995690	-4.680184	-4.734329	-4.148581	-3.616930	-5.002418	-3.457282	-3.194048	-5.484861	-4.015716	-4.165121	-3.872085	-4.847326	-4.485804	-3.968257	-4.340463	
FBgn0000183	-2.941873	-4.633972	-4.994298	-4.633228	-4.173719	-3.885433	-4.500561	-3.814141	-3.776481	-3.721114	-4.389194	-4.130131	-3.836018	-3.626014	-3.698978	-3.429647	-3.689660	-3.678900	-3.602616	-3.181576	-3.263549	-3.228211	-3.420567	-3.575564	-3.365080	-3.091120	-2.984104	-3.073147	-3.157248	-2.745268	-2.901588	-2.592728	
FBgn0000212	-30.603813	-5.019956	-27.465591	-1.705033	-25.352277	-29.917372	-7.878386	-2.385395	-8.511034	-8.868642	-1.092724	-25.677658	-30.292442	-3.382073	-2.086353	-27.551621	-3.243624	-11.274455	-11.348756	-5.344949	-3.632280	-11.989630	-3.230620	-2.547533	-27.516534	-4.396208	-5.389848	-4.330222	-14.331330	-6.288180	-5.410127	-6.940510	
FBgn0000227	-3.150095	-4.120711	-4.451057	-3.323730	-4.008191	-4.447509	-4.172050	-3.438383	-3.669758	-4.005014	-3.564341	-3.976770	-4.457183	-3.371636	-3.418546	-3.836873	-3.419197	-3.656896	-3.995759	-3.087196	-3.213423	-3.437906	-3.294063	-3.409344	-3.783289	-3.083500	-3.023417	-3.105521	-3.419795	-2.916755	-3.060697	-2.748099	
FBgn0000229	-31.931450	-4.313988	-12.350029	-7.053081	-6.696274	-25.692515	-4.952475	-2.999326	-5.324948	-3.504627	-2.464033	-5.406221	-12.544619	-5.702585	-1.791968	-7.360699	-2.400443	-5.668108	-4.892407	-4.544600	-2.803992	-4.614277	-3.422911	-1.644694	-7.005293	-3.436900	-4.265157	-2.720816	-5.998634	-4.703897	-2.375367	-5.017090	
FBgn0000239	-2.896592	-4.700048	-6.689045	-4.420059	-4.397333	-6.433371	-4.820484	-3.523484	-3.631543	-4.415335	-4.093996	-4.382366	-6.482515	-3.286732	-3.597302	-4.170710	-3.351266	-3.644473	-4.419065	-2.913988	-3.111558	-3.462444	-3.154925	-3.520459	-4.078411	-2.944559	-2.774077	-2.887530	-3.326959	-2.496192	-2.891126	-2.472482	
FBgn0000246	-3.465005	-4.003089	-4.471721	-4.410495	-3.803092	-4.501412	-3.859743	-3.542346	-3.464312	-3.654850	-3.942588	-3.635687	-4.413837	-3.627390	-3.790357	-3.481746	-3.513580	-3.219303	-3.529333	-3.259988	-3.338650	-3.177321	-3.389948	-3.365218	-3.355027	-3.283310	-3.136026	-3.049309	-3.020859	-2.987735	-3.109675	-2.837879	
FBgn0000247	-8.193953	-7.523832	-5.086943	-8.601956	-6.803842	-2.727608	-5.538221	-8.517418	-7.218538	-2.537533	-6.598288	-4.926602	-1.985896	-8.234613	-3.289587	-2.622498	-6.728950	-5.427979	-2.186903	-7.947866	-4.013964	-3.130497	-6.587549	-3.200548	-2.351302	-3.171097	-7.012007	-2.977502	-2.879103	-3.425771	-2.842476	-3.565277	
FBgn0000253	-15.742337	-16.421671	-16.746863	-0.408692	-16.467268	-16.752961	-16.648094	-3.032286	-16.427247	-16.527357	-1.896827	-16.586106	-17.264248	-3.511934	-2.716414	-16.529110	-4.720534	-16.414726	-16.816987	-6.395356	-5.396714	-16.016251	-4.653430	-4.533551	-16.466286	-5.671271	-7.737671	-7.013086	-16.151109	-8.703525	-7.017261	-9.794711	
FBgn0000256	-29.729961	-29.515074	-22.297009	-30.823132	-29.278762	-3.916543	-23.415714	-29.981526	-29.183265	-2.918557	-24.087472	-23.221261	-0.688689	-29.837087	-3.349203	-5.362008	-24.355400	-24.700004	-1.560426	-29.537749	-5.069429	-4.970792	-24.412564	-3.582253	-2.463796	-5.637193	-27.369680	-4.108290	-3.854938	-6.651798	-5.467118	-6.761422	
FBgn0000257	-4.563152	-3.850124	-6.680473	-4.038102	-3.870436	-6.879864	-4.133793	-3.286629	-3.021235	-4.061400	-3.985638	-4.103825	-6.700841	-3.444139	-4.018277	-4.133891	-3.063293	-3.065501	-4.237903	-2.829811	-3.320936	-3.070732	-3.194903	-3.757278	-4.297085	-3.198815	-2.529457	-3.100411	-3.065231	-2.789089	-3.240396	-2.720588	
FBgn0000259	-11.002857	-3.658464	-5.525695	-10.871826	-3.425506	-7.644268	-2.757460	-5.973102	-3.680746	-2.685146	-6.142623	-2.333677	-5.820194	-4.021932	-5.278427	-3.171618	-3.703024	-2.601253	-2.615739	-4.751810	-4.391864	-2.224848	-4.541474	-4.438545	-2.758604	-4.285227	-3.674378	-3.131961	-2.344102	-4.651090	-4.028859	-4.026584	
FBgn0000261	-22.274847	-22.890676	-18.199945	-23.556842	-22.583182	-1.590085	-19.613870	-22.952585	-22.526677	-2.852809	-18.928502	-19.331785	-0.902249	-22.660878	-3.434158	-3.080029	-21.728494	-20.375965	-2.284669	-22.504181	-5.012995	-4.413990	-22.006593	-3.562298	-2.563910	-5.776395	-22.213539	-5.027750	-4.275561	-7.045737	-5.663736	-7.261147	
FBgn0000273	-4.213546	-3.605663	-3.475033	-2.851863	-3.277089	-3.956356	-4.118367	-2.849186	-3.062596	-4.281865	-2.467353	-3.558224	-4.363018	-3.329112	-3.275090	-3.982232	-3.246930	-3.921770	-4.347318	-3.467256	-3.601905	-3.824652	-3.500100	-3.290138	-3.887298	-3.514304	-3.363417	-3.606312	-3.860578	-3.391668	-3.585211	-3.089135	
FBgn0000275	-3.062461	-4.178264	-4.287396	-4.688011	-4.186945	-3.673613	-4.108611	-3.797906	-3.769259	-3.774503	-4.373416	-4.094557	-3.750204	-3.401624	-3.569487	-3.186494	-3.760280	-3.816565	-3.417707	-3.314795	-3.265504	-3.167533	-3.345996	-3.688629	-3.152401	-3.148126	-3.216373	-3.207325	-3.005261	-2.928059	-3.008816	-2.807192	
FBgn0000283	-32.433746	-16.185530	-31.205149	-0.639576	-29.929782	-31.866478	-19.528252	-2.875276	-19.759369	-20.782589	-1.600718	-31.501330	-32.693975	-2.864938	-2.297757	-31.391374	-4.723074	-22.438624	-23.369497	-5.274790	-5.264667	-23.815274	-4.840892	-3.962950	-32.120625	-4.933571	-6.655999	-6.843154	-25.408322	-7.969291	-7.088724	-10.077372	
FBgn0000286	-21.220436	-21.474127	-19.826791	-22.182145	-20.894084	-0.818805	-20.496870	-21.685842	-21.530697	-2.729249	-21.589747	-20.216031	-2.273488	-21.591840	-4.580460	-1.353218	-21.106368	-20.728049	-4.196403	-21.071703	-6.546567	-3.785340	-21.395552	-5.767323	-2.900783	-5.589099	-21.013037	-8.004178	-4.722569	-4.560265	-6.819748	-7.947442	
FBgn0000289	-16.631058	-4.746660	-15.292480	-1.497543	-13.224039	-17.064572	-5.570010	-2.221931	-6.082657	-7.362008	-1.151398	-13.136903	-16.719713	-3.140127	-2.538247	-14.077632	-2.498002	-9.470510	-7.843867	-4.361536	-3.789215	-9.592533	-3.218275	-3.359942	-14.185102	-5.056907	-5.567506	-5.606141	-11.573099	-6.657889	-5.436714	-6.435625	
FBgn0000299	-47.609170	-48.408219	-47.699881	-48.813113	-48.056408	-9.021373	-47.892935	-48.227249	-47.949451	-2.583567	-48.386303	-47.524594	-1.541007	-47.996386	-4.288139	-0.545799	-47.970262	-47.720540	-4.594202	-47.686682	-6.490948	-3.255417	-47.792315	-6.133256	-2.888250	-4.786123	-47.431523	-9.234545	-11.223035	-8.327605	-7.971763	-10.695548	
FBgn0000307	-13.019439	-3.343486	-6.105428	-2.504861	-5.953085	-10.492253	-3.808338	-2.755316	-5.101612	-4.815208	-1.811643	-6.043303	-8.728293	-3.961373	-1.868110	-7.051676	-2.925185	-5.129143	-5.616366	-3.817275	-2.627271	-5.178992	-3.484123	-2.003431	-6.275822	-3.918057	-4.365620	-3.439556	-4.597981	-4.488272	-4.224603	-4.993521	
FBgn0000308	-4.414934	-3.490979	-2.675880	-3.381354	-3.205046	-2.561753	-3.317758	-3.312886	-3.245472	-3.721670	-3.090198	-3.831573	-3.308382	-4.768397	-4.368881	-3.818645	-4.421315	-4.451090	-3.995944	-4.504603	-4.150021	-3.414552	-4.440058	-4.211047	-2.526878	-4.355787	-4.263397	-3.898733	-1.937727	-4.088051	-4.052618	-3.885642	
FBgn0000316	-18.679874	-19.965198	-20.612571	-0.113467	-19.941961	-21.381470	-20.455430	-4.008887	-19.354445	-20.247671	-3.231672	-20.202079	-20.885767	-4.249625	-3.842863	-19.790225	-6.915887	-19.832745	-20.367829	-16.041392	-7.303688	-19.416893	-7.113016	-6.172437	-19.714077	-7.876059	-10.485480	-4.761846	-19.549167	-12.315787	-7.855928	-12.372171	
FBgn0000317	-13.895641	-14.292195	-12.407780	-14.930898	-13.869960	-1.250686	-12.989295	-14.498245	-14.082240	-2.300681	-13.871059	-12.719028	-1.548529	-14.292366	-4.045174	-1.907372	-13.701939	-13.288484	-2.963001	-13.899439	-5.788148	-3.367458	-13.808347	-4.406925	-2.293694	-5.196388	-13.488042	-6.053565	-3.937039	-6.491132	-5.696582	-7.858405	
FBgn0000318	-2.692479	-5.058555	-5.849958	-3.633017	-4.523355	-5.434847	-5.198867	-3.417508	-4.214714	-4.526015	-3.243569	-4.695164	-5.620774	-3.278276	-3.335717	-4.152702	-3.385542	-4.099906	-4.618583	-2.943620	-3.071938	-3.532159	-3.144790	-3.331540	-4.205226	-2.946336	-2.869425	-2.941417	-3.569683	-2.658461	-2.854042	-2.570079	
FBgn0000319	-9.659028	-3.195641	-3.374172	-2.685621	-4.625214	-6.506392	-2.676576	-3.602786	-4.994797	-4.287802	-2.507394	-3.855235	-4.703005	-4.160289	-2.537331	-5.772234	-3.430986	-2.872952	-3.053502	-5.344129	-3.956516	-4.391021	-2.480508	-1.729103	-5.467956	-4.415174	-5.260237	-3.200257	-6.008015	-4.872147	-4.805474	-5.271849	
FBgn0000326	-2.506218	-5.140146	-5.895388	-4.348484	-4.521835	-5.293005	-5.056157	-3.725921	-4.048316	-4.337951	-4.201320	-4.564378	-5.251052	-3.321358	-3.533313	-4.031255	-3.503606	-3.756329	-4.367628	-3.005703	-3.142799	-3.483807	-3.216257	-3.448942	-3.942812	-2.918916	-2.832720	-2.942253	-3.274265	-2.586171	-2.740463	-2.497855	
FBgn0000330	-5.821367	-6.456616	-4.244718	-7.241143	-5.415572	-2.965598	-5.008814	-7.041813	-6.422345	-2.848585	-5.151398	-4.499538	-2.509638	-6.528279	-2.963431	-3.417171	-5.910505	-5.487956	-2.086628	-6.281422	-3.620013	-2.701071	-6.117814	-2.665125	-2.235253	-3.354570	-5.888449	-3.065365	-2.254781	-3.415924	-3.404621	-4.387968	
FBgn0000337	-56.495254	-10.048960	-12.305913	-52.605503	-15.924737	-55.697812	-1.319962	-13.452922	-10.293322	-6.287514	-7.882077	-6.256313	-14.919108	-17.768275	-13.241891	-16.258233	-3.223827	-2.294100	-1.425838	-13.435699	-5.777479	-7.625534	-5.170872	-6.058691	-7.429638	-9.346313	-3.690037	-1.783622	-2.440634	-7.206753	-4.447564	-3.150860	
FBgn0000338	-4.084400	-3.119565	-3.493333	-3.653594	-3.250857	-4.011777	-3.491478	-3.693944	-3.295754	-3.796735	-3.401499	-3.545163	-4.112751	-3.717402	-3.836343	-3.929418	-3.228990	-3.123784	-3.725320	-3.372809	-3.503423	-3.393843	-3.407596	-3.654616	-3.690343	-3.487135	-3.313206	-3.253927	-3.016058	-3.195661	-3.275052	-3.123809	
FBgn0000339	-3.781227	-6.364145	-7.031924	-0.647263	-5.819533	-6.697154	-6.408706	-3.699542	-5.518067	-5.950890	-3.832585	-4.982672	-7.070205	-3.906429	-3.845330	-5.499484	-4.044581	-5.369124	-6.061774	-3.991603	-3.106585	-4.875894	-2.441771	-4.080557	-5.611322	-3.902155	-3.900400	-3.992735	-4.842865	-3.701170	-3.934244	-3.687205	
FBgn0000340	-4.282083	-4.068117	-4.906747	-1.503118	-4.157245	-5.313040	-4.153006	-3.212600	-3.630810	-4.316738	-2.395666	-4.303824	-5.451848	-3.429163	-3.415209	-4.629885	-3.000753	-3.542023	-4.232855	-3.291075	-3.694459	-3.602837	-3.768723	-3.693056	-4.394646	-3.953713	-3.358302	-3.689514	-3.597561	-3.340239	-3.685092	-3.534580	
FBgn0000351	-6.315403	-3.081919	-6.700864	-6.542597	-3.854670	-7.641247	-3.381376	-3.547105	-2.755567	-3.318215	-4.687163	-3.657633	-6.750518	-3.493149	-4.047014	-3.921665	-3.149335	-2.913069	-3.515375	-3.248265	-3.202927	-3.121119	-3.342793	-3.828688	-4.069362	-3.416679	-2.913941	-2.990770	-3.148735	-2.968636	-3.121207	-2.794783	
FBgn0000357	-3.616380	-3.038544	-3.344494	-3.412785	-3.647799	-3.839365	-3.732839	-3.574854	-3.864344	-3.846908	-3.184309	-3.604957	-4.128626	-3.486818	-3.543911	-3.928666	-3.317799	-3.628028	-3.966371	-3.389432	-3.427513	-3.630177	-3.187221	-3.337293	-3.859201	-3.390720	-3.302253	-3.119208	-3.456775	-3.188124	-3.154401	-3.019573	
FBgn0000363	-38.284419	-25.491260	-17.359659	-39.513534	-24.330945	-5.086127	-17.631370	-28.526169	-24.198065	-5.183874	-20.457380	-16.458175	-5.983475	-27.509043	-8.411228	-0.491332	-20.797266	-17.483527	-5.961405	-27.082312	-8.828425	-2.036668	-19.874373	-9.937627	-1.842506	-4.055401	-20.668904	-9.712864	-2.861126	-6.142383	-5.683460	-6.287259	
FBgn0000370	-4.638678	-4.743011	-2.795143	-3.274008	-3.996530	-1.779331	-4.224764	-3.237098	-4.944207	-4.540685	-3.427454	-2.859531	-1.970422	-3.751513	-3.791790	-4.850952	-2.825781	-5.165507	-4.806561	-3.690018	-3.275956	-4.859814	-3.874893	-3.446034	-5.034151	-3.910393	-3.782269	-3.620939	-4.687154	-3.941562	-3.961191	-3.873631	
FBgn0000376	-3.341790	-4.345824	-6.044130	-3.325428	-4.111353	-6.081661	-4.502864	-3.220802	-3.603492	-4.349273	-3.570337	-4.399158	-6.229392	-3.086114	-3.403916	-4.259685	-2.971293	-3.584269	-4.437652	-3.010232	-3.038572	-3.568059	-3.074517	-3.390851	-4.228431	-3.102624	-2.869004	-2.963701	-3.483075	-2.803921	-3.044617	-2.730664	
FBgn0000377	-19.473368	-6.367844	-16.991508	-1.261554	-16.529578	-19.067071	-8.011547	-2.360599	-8.935381	-9.508954	-1.318423	-16.319900	-19.046354	-3.304107	-2.003839	-18.296344	-3.204418	-8.841863	-10.497850	-5.232594	-3.827900	-11.955258	-3.734016	-2.837003	-18.389528	-4.394307	-5.861197	-5.019684	-10.931396	-6.481281	-5.008675	-7.295402	
FBgn0000382	-3.007965	-3.908167	-4.359858	-3.042449	-3.776629	-4.473473	-4.053744	-3.567811	-3.937288	-3.992320	-3.249644	-4.077753	-4.644665	-3.458117	-3.342463	-4.015948	-3.340582	-3.586525	-4.059843	-3.277364	-3.297032	-3.534031	-3.144116	-3.471775	-3.859076	-3.133619	-3.147077	-3.064775	-3.403424	-2.942248	-3.091862	-2.850210	
FBgn0000392	-4.143939	-5.813270	-4.994159	-6.343018	-5.351864	-2.738914	-5.294824	-5.474015	-5.055492	-2.621708	-5.678111	-4.817823	-2.316229	-5.018487	-3.237554	-2.503768	-4.865505	-4.523863	-2.536124	-4.373888	-3.860218	-3.013032	-4.704866	-2.724545	-2.301638	-3.633674	-4.308182	-3.725466	-2.661743	-3.845144	-3.266588	-3.554737	
FBgn0000394	-16.246392	-4.317854	-8.729766	-6.227612	-2.078090	-12.402160	-4.585183	-3.106077	-2.692146	-4.113712	-4.190807	-2.087867	-9.457342	-3.197031	-4.903372	-2.773010	-3.129741	-3.367063	-4.730483	-3.732676	-3.246172	-2.635573	-3.461445	-4.621436	-3.458953	-4.223516	-4.402041	-3.820200	-4.205782	-3.032221	-2.903085	-4.676843	
FBgn0000404	-4.656612	-6.431558	-8.039402	-0.350700	-6.280485	-7.906349	-6.787901	-3.825756	-5.555970	-6.324357	-3.833752	-6.348656	-7.805260	-3.975124	-3.913084	-6.099237	-4.067798	-5.645849	-6.412972	-4.061107	-4.117339	-5.340692	-4.027708	-4.106282	-6.091296	-4.276609	-4.214605	-4.232396	-5.357207	-4.272564	-4.228897	-4.186201	
FBgn0000405	-3.438910	-5.199844	-7.123707	-2.922191	-5.079647	-6.980289	-5.348813	-2.948844	-4.241289	-5.003293	-3.001108	-5.038689	-7.103553	-2.853982	-2.914062	-4.932047	-2.844748	-4.337271	-5.230330	-2.930690	-2.840226	-4.106727	-2.968188	-3.039768	-4.916192	-2.961519	-2.998305	-3.062301	-4.094329	-2.855731	-2.978831	-2.789825	
FBgn0000406	-48.577319	-10.105029	-7.138493	-41.069166	-20.160271	-46.982786	-1.673364	-13.026839	-11.151680	-6.465659	-4.227128	-6.837767	-8.993417	-19.169593	-4.073861	-21.718269	-3.035296	-3.591327	-1.925897	-14.378359	-3.952558	-8.598366	-4.427147	-1.471644	-8.372765	-5.154126	-4.219557	-1.688389	-4.270570	-6.595769	-2.820809	-4.233963	
FBgn0000409	-15.437817	-17.323621	-18.348664	-0.343209	-16.856430	-18.200011	-16.941225	-3.792733	-16.710953	-17.166095	-2.574099	-17.469077	-18.441756	-3.861191	-3.716131	-17.022774	-5.349387	-16.759203	-16.516869	-2.038626	-6.993616	-16.279093	-5.819445	-5.427088	-17.002803	-6.757167	-6.503844	-15.754904	-16.376270	-7.642724	-15.516301	-14.986898	
FBgn0000410	-30.180192	-7.830908	-15.826039	-2.616274	-9.880664	-26.633736	-7.740439	-2.081621	-8.137694	-4.752154	-1.469231	-7.785226	-16.487596	-4.031358	-1.798977	-9.821787	-2.194101	-7.261925	-6.421167	-4.757658	-3.176940	-5.726664	-3.394284	-2.260024	-8.769282	-4.105460	-5.173451	-3.471198	-6.493908	-5.555501	-4.377566	-6.202717	
FBgn0000412	-22.387080	-7.443767	-20.277144	-1.870565	-19.078958	-21.660392	-9.729510	-2.063943	-10.899196	-10.603213	-0.934516	-19.555919	-21.676288	-4.089247	-2.283025	-21.359599	-2.695307	-12.112545	-12.449815	-4.799373	-3.728987	-13.181068	-3.623083	-2.863641	-21.547146	-4.844372	-5.825782	-4.644054	-11.180299	-7.269505	-6.617336	-7.149630	
FBgn0000413	-14.262629	-4.497946	-11.128508	-2.269791	-10.673598	-14.047215	-5.133400	-2.547007	-5.770237	-6.201623	-1.237408	-10.367435	-12.207377	-3.163802	-2.201096	-11.781576	-2.838533	-6.095833	-7.915959	-4.254213	-3.461569	-7.783078	-2.507943	-2.201502	-11.806465	-4.158326	-5.481419	-4.508048	-9.605287	-5.565497	-4.200065	-5.497941	
FBgn0000414	-18.801175	-13.499755	-17.644935	-0.614889	-17.002609	-18.273972	-15.335326	-2.435553	-15.677350	-15.868430	-1.837393	-17.456002	-19.284511	-3.047587	-2.618358	-18.751672	-3.761514	-15.543505	-17.791704	-5.137230	-4.531007	-17.271260	-4.072140	-3.833400	-18.829332	-5.228747	-5.970849	-5.897553	-18.045656	-7.277521	-6.231218	-8.358951	
FBgn0000416	-19.451797	-11.195791	-17.641420	-0.439117	-16.650327	-18.368208	-12.050051	-2.937995	-12.000373	-13.703259	-1.899422	-17.109467	-19.643844	-3.956717	-2.769797	-16.984620	-3.835933	-13.068617	-12.384135	-4.721256	-4.664417	-12.073372	-4.803149	-4.189808	-19.728274	-5.786284	-7.095830	-6.120234	-19.122081	-7.842264	-6.873786	-8.860766	
FBgn0000426	-22.625296	-21.158349	-23.331161	-0.152192	-23.268198	-24.125695	-22.302200	-3.810588	-22.972791	-23.486873	-2.893281	-23.618478	-24.242949	-3.632277	-3.580413	-23.658684	-6.006017	-23.211005	-23.626096	-6.283268	-7.291472	-22.963430	-6.724549	-6.110565	-23.040892	-7.267812	-10.050535	-9.803244	-23.050755	-10.160894	-9.823211	-12.070167	
FBgn0000439	-17.319144	-4.473441	-11.550689	-1.337348	-7.259163	-15.287003	-5.885334	-2.733919	-5.431216	-5.923113	-1.864354	-8.092626	-13.557680	-2.438824	-1.837125	-9.680982	-3.299458	-7.144929	-7.238993	-4.510013	-3.937156	-7.410455	-3.480321	-2.765414	-8.432190	-3.350397	-4.879679	-4.306640	-8.437549	-4.825899	-3.995347	-6.046201	
FBgn0000447	-2.876511	-4.649320	-6.020562	-3.780126	-4.382971	-5.979641	-4.706922	-3.357308	-3.698399	-4.401707	-3.728352	-4.404592	-5.965970	-3.330261	-3.482389	-4.107866	-3.321681	-3.695666	-4.305438	-2.887987	-3.125093	-3.405897	-3.094764	-3.108565	-4.181801	-2.978711	-2.877499	-3.013385	-3.429522	-2.763590	-2.983519	-2.571811	
FBgn0000448	-52.293374	-52.561539	-50.508062	-53.438316	-51.971268	-9.524299	-50.990825	-52.688880	-52.000891	-10.851703	-51.786981	-50.654975	-11.582470	-52.453146	-13.543155	-0.260980	-51.934169	-51.038858	-12.666099	-52.018376	-17.849137	-2.558611	-51.962271	-15.637113	-1.936588	-5.010882	-51.722322	-19.023097	-7.834260	-10.834899	-7.004958	-13.140276	
FBgn0000449	-47.304494	-41.000960	-47.475465	-0.688182	-47.042143	-47.951483	-42.453435	-2.791743	-43.924980	-43.456415	-1.571790	-47.320601	-47.894410	-3.191270	-2.348677	-47.593225	-3.932776	-45.678368	-47.423501	-5.276668	-4.663089	-47.074313	-4.170257	-3.539172	-47.604270	-5.038525	-6.593896	-5.757340	-45.491302	-7.610753	-6.389663	-9.190342	
FBgn0000454	-2.554460	-5.284478	-6.416138	-5.275827	-4.623769	-5.161124	-5.317093	-3.842576	-3.902025	-4.389028	-4.857836	-4.617937	-5.215727	-3.557616	-3.792362	-3.787424	-3.657843	-3.964814	-4.416842	-2.845287	-3.044118	-3.366010	-3.282869	-3.562825	-3.865774	-2.956843	-2.732759	-2.969331	-3.419902	-2.474770	-2.742941	-2.248247	
FBgn0000455	-5.433765	-3.866189	-4.409356	-5.547687	-3.735429	-5.789973	-3.064262	-4.729412	-3.349282	-3.352260	-4.321155	-3.232858	-4.731350	-4.267760	-3.957868	-3.662471	-3.695467	-2.704488	-2.881010	-4.428034	-3.480033	-3.005231	-3.397830	-3.329508	-3.122111	-3.676621	-3.177677	-3.011364	-2.600936	-3.482436	-2.959706	-2.824238	
FBgn0000459	-7.936538	-3.432991	-4.208364	-3.520643	-3.660516	-5.053243	-3.123530	-3.338432	-3.708147	-3.296783	-2.955185	-2.945673	-4.987926	-3.682731	-3.283347	-3.583614	-2.796842	-3.432457	-2.977218	-3.937144	-3.199317	-3.445991	-3.143189	-3.165302	-3.136935	-3.743294	-4.000274	-3.836862	-3.872134	-4.155560	-2.674223	-4.289289	
FBgn0000463	-44.003152	-13.068100	-41.654365	-4.764688	-36.140626	-43.502603	-15.479541	-5.008107	-16.035597	-15.726659	-0.725912	-36.551841	-42.805560	-6.442881	-1.472070	-36.781622	-3.503186	-17.815911	-18.321084	-7.127823	-4.083156	-19.135876	-3.479748	-1.883282	-37.666491	-5.028767	-5.745193	-3.837345	-21.163918	-6.527298	-5.133430	-7.514695	
FBgn0000464	-3.750987	-3.678831	-3.470879	-4.270875	-3.344017	-3.218844	-3.599172	-3.665955	-3.617495	-3.292817	-3.998682	-3.695394	-3.523661	-3.709449	-3.894636	-3.148389	-3.546295	-3.432929	-3.838114	-3.341601	-3.405079	-3.387678	-3.449462	-3.724185	-3.265319	-3.495054	-3.020987	-3.360102	-3.232440	-3.193540	-3.300966	-3.140421	
FBgn0000472	-10.554326	-3.235465	-3.411759	-7.326022	-4.614794	-7.500058	-2.193628	-4.336759	-3.742603	-2.921650	-3.637594	-3.067361	-3.886216	-5.075910	-3.936039	-4.037733	-3.379809	-2.829787	-2.361147	-4.760621	-3.878576	-3.141539	-3.373083	-2.913361	-3.164942	-4.250725	-4.149938	-3.230394	-2.923724	-4.209292	-4.042299	-3.465233	
FBgn0000477	-50.543657	-6.748593	-20.927689	-40.843041	-26.497068	-49.430026	-3.116193	-9.125929	-8.551949	-4.557344	-8.029962	-15.806186	-24.203747	-19.667610	-2.036251	-28.816019	-3.286072	-5.805159	-2.499518	-11.414968	-1.681454	-6.455369	-7.589218	-1.923374	-19.282052	-5.391687	-5.526277	-1.258738	-5.240324	-4.714113	-3.597745	-3.824656	
FBgn0000482	-9.515733	-2.610618	-6.478915	-5.448888	-3.777429	-8.921327	-2.956479	-2.425747	-2.686552	-2.981666	-4.113458	-4.349142	-7.618927	-3.157021	-4.305085	-4.506873	-3.010453	-3.117719	-3.674005	-2.807755	-3.433598	-3.892576	-3.291624	-3.888017	-5.138159	-3.692059	-3.245099	-2.875702	-4.133897	-3.018056	-3.630325	-3.370753	
FBgn0000486	-9.341700	-4.170811	-9.388276	-6.892185	-5.824941	-9.636705	-4.949133	-3.598072	-4.437786	-4.815261	-3.862723	-6.380318	-9.414209	-3.294284	-2.421968	-6.423370	-2.178577	-4.824143	-5.644353	-3.000255	-2.918930	-5.121940	-2.794011	-2.097047	-7.257822	-2.703352	-3.020523	-2.489511	-5.611138	-3.342165	-2.652504	-3.030128	
FBgn0000492	-23.404646	-5.012657	-6.113100	-6.012948	-6.339279	-13.141616	-4.367126	-3.805479	-6.026481	-2.890520	-3.095397	-3.216207	-4.997276	-6.071797	-2.095226	-3.897403	-3.283245	-4.371895	-3.133848	-5.513126	-2.246068	-3.513435	-4.376583	-1.899829	-2.676868	-4.485601	-5.039463	-2.059287	-3.967736	-4.004101	-4.949228	-6.010642	
FBgn0000497	-40.633932	-5.662590	-7.312462	-31.843621	-13.656282	-36.600553	-2.550354	-8.567372	-7.171624	-1.491275	-6.647819	-6.022373	-7.273861	-13.480792	-2.572861	-14.343505	-4.846765	-4.648328	-1.387072	-10.020734	-3.357097	-4.174396	-5.724627	-2.473853	-5.918317	-4.754418	-5.661638	-2.265721	-3.278622	-5.149458	-3.689837	-3.962956	
FBgn0000499	-2.983307	-4.361378	-5.187065	-3.936724	-4.134837	-5.136997	-4.462245	-3.455600	-3.565024	-4.224957	-3.909648	-4.336235	-4.857324	-3.535851	-3.532288	-3.704057	-3.124928	-3.592974	-4.331382	-3.173146	-3.219947	-3.332395	-3.425916	-3.459207	-4.125189	-2.980831	-2.963890	-3.063984	-2.843465	-2.612180	-2.959634	-2.734540	
FBgn0000520	-12.950280	-6.447170	-14.858647	-4.055641	-9.835209	-15.429006	-7.328692	-2.237383	-6.815216	-7.679581	-2.354662	-10.247239	-15.517470	-2.490397	-2.972044	-10.625880	-2.411717	-7.934917	-8.361997	-2.820425	-2.877089	-8.310344	-2.396541	-2.522389	-11.013165	-2.985547	-2.909312	-2.515939	-9.237413	-3.680525	-3.221914	-4.245539	
FBgn0000524	-7.909795	-3.441557	-7.251851	-7.376563	-3.969273	-8.400697	-2.895860	-4.098527	-3.199715	-3.457025	-4.793417	-3.792215	-7.597968	-4.045161	-4.333339	-4.429135	-3.235242	-2.690229	-3.041350	-3.494160	-3.157559	-3.421591	-2.888270	-3.629377	-4.310638	-3.475331	-2.667647	-2.605552	-3.040071	-2.952654	-3.566975	-2.652773	
FBgn0000533	-2.483364	-4.986413	-5.389433	-4.704550	-4.347223	-4.695868	-4.970010	-3.970496	-4.070447	-4.076965	-4.449020	-4.445076	-4.494111	-3.592873	-3.557147	-3.777237	-3.641779	-3.943136	-4.013855	-3.214272	-3.215012	-3.338963	-3.207702	-3.435081	-3.684297	-2.901009	-2.947948	-3.040317	-3.223444	-2.590071	-2.724298	-2.433425	
FBgn0000536	-6.145476	-6.593134	-5.905619	-6.909174	-6.438531	-1.886099	-6.441368	-6.757356	-6.657437	-2.644966	-6.780438	-6.077921	-2.066641	-6.665967	-2.307909	-2.118352	-6.471923	-6.157821	-2.642076	-6.374417	-3.707241	-2.396261	-6.353140	-3.255632	-2.613677	-3.446762	-6.155021	-4.513774	-3.221602	-5.685346	-4.200748	-5.404140	
FBgn0000541	-10.092549	-2.976564	-9.203870	-3.628629	-4.581997	-10.203846	-3.384940	-2.927548	-3.241820	-4.249965	-3.062223	-4.688858	-10.111132	-2.507475	-3.200894	-5.848209	-2.709831	-3.592899	-4.747847	-3.017936	-3.896042	-3.838065	-2.503981	-3.566618	-5.949971	-3.256410	-2.852025	-2.976101	-4.636413	-3.873057	-2.594688	-3.452023	
FBgn0000542	-10.066405	-4.077121	-7.978234	-4.352463	-1.883440	-8.722247	-4.895791	-3.962551	-2.052632	-5.080266	-3.954984	-2.670334	-8.069641	-3.151793	-4.732157	-3.165971	-3.450625	-2.408268	-5.395125	-3.057812	-4.460815	-2.887744	-3.304442	-4.600936	-3.105207	-3.343679	-4.287079	-4.034371	-3.301590	-4.784681	-3.719706	-5.156597	
FBgn0000543	-12.232507	-12.697448	-14.239478	-0.791942	-13.418906	-14.942338	-13.533013	-2.963072	-12.687953	-13.566847	-1.393293	-12.828519	-15.082070	-3.042104	-3.815777	-13.590678	-3.142926	-13.109558	-12.972978	-5.316481	-3.658027	-12.682597	-3.446025	-4.148851	-13.516467	-3.524929	-5.899148	-7.876779	-12.601432	-7.242283	-3.797937	-9.030535	
FBgn0000547	-10.715641	-3.639361	-5.047463	-5.827050	-6.076781	-8.593496	-3.017474	-4.273423	-4.499449	-3.699603	-1.220387	-4.716957	-5.809698	-5.809653	-5.200812	-6.299009	-2.153055	-3.659045	-4.040349	-5.268621	-4.792723	-4.886985	-2.320746	-1.831797	-5.459663	-5.204133	-3.392560	-3.644921	-5.136808	-5.708000	-3.833369	-5.016409	
FBgn0000556	-9.310705	-7.848201	-8.923748	-0.866232	-9.028160	-10.129638	-8.692978	-2.107360	-9.269371	-9.414874	-1.735080	-9.770409	-11.209702	-2.939423	-2.128024	-10.276506	-2.515176	-9.752790	-10.381696	-6.391529	-5.359880	-9.801990	-5.343003	-5.077143	-10.321889	-5.583445	-5.969005	-6.350131	-9.904525	-7.872180	-6.938179	-7.718609	
FBgn0000557	-3.712451	-3.491372	-3.026493	-3.795708	-3.158993	-3.103598	-3.600566	-3.915922	-3.887710	-3.482906	-3.712407	-3.399134	-3.222020	-3.490060	-3.468272	-3.747061	-3.696788	-3.609131	-3.539527	-3.480681	-3.480496	-3.735177	-3.539693	-3.469767	-3.672900	-3.438170	-3.429460	-3.365237	-3.614298	-3.124557	-3.218557	-3.134227	
FBgn0000559	-6.680436	-4.755683	-5.315679	-1.107614	-6.331034	-7.176103	-5.159896	-3.161088	-6.700420	-5.679907	-1.941487	-6.550143	-7.437315	-2.130530	-2.585168	-7.536910	-4.055373	-6.959174	-7.294749	-4.488377	-4.051219	-7.000470	-4.096576	-1.851974	-7.455454	-4.735006	-5.232667	-4.490115	-6.917859	-6.090291	-5.031553	-6.436242	
FBgn0000562	-8.446255	-8.945765	-7.701497	-9.473467	-8.525973	-2.179648	-7.901256	-9.017497	-8.623257	-2.397100	-8.750011	-7.736343	-1.831386	-8.850553	-2.990799	-2.686755	-8.616820	-8.080891	-2.626589	-8.438202	-2.858244	-3.563765	-8.463042	-3.219106	-2.509427	-3.187220	-8.148716	-2.770648	-3.187266	-3.515640	-3.119345	-4.181955	
FBgn0000565	-25.244783	-24.730552	-23.360324	-25.504369	-24.454983	-2.029797	-24.082166	-25.579827	-24.659424	-3.532705	-24.473516	-23.485354	-3.047070	-24.890809	-5.496410	-0.763499	-25.160148	-24.889667	-4.698513	-24.649114	-6.851291	-2.437856	-24.671849	-6.731900	-1.696262	-4.361533	-24.588754	-8.663429	-3.711506	-6.312101	-15.995615	-7.565028	
FBgn0000566	-2.873093	-4.588714	-4.211476	-4.513938	-4.314412	-3.297831	-4.769159	-4.018408	-4.331731	-3.372304	-4.552784	-4.432701	-3.248768	-3.778795	-3.205776	-3.220611	-3.684693	-4.034999	-3.283273	-3.619001	-3.276774	-3.657413	-3.504310	-3.431413	-3.155211	-3.173156	-3.061140	-3.060756	-3.198582	-3.058071	-2.857937	-2.776077	
FBgn0000575	-9.068846	-5.538044	-3.382654	-5.272480	-6.935672	-6.618968	-3.559874	-5.496826	-6.487414	-4.471999	-2.192080	-4.220420	-3.939550	-5.744240	-1.541971	-6.733382	-2.964454	-4.478363	-3.705168	-7.469695	-3.818249	-5.982910	-3.202398	-1.429483	-4.574474	-3.854508	-4.442863	-2.746956	-4.937584	-7.205897	-3.418493	-5.488625	
FBgn0000576	-29.395330	-4.840029	-20.825355	-9.557554	-5.355031	-28.156266	-6.530990	-1.233356	-5.260122	-6.925224	-4.174681	-6.975893	-22.355309	-4.322984	-7.085192	-7.651656	-1.373958	-6.984396	-8.634359	-2.537136	-2.441187	-6.888409	-3.875293	-4.573723	-9.066610	-5.185192	-2.763333	-2.682879	-8.802536	-3.428675	-4.307114	-3.825655	
FBgn0000578	-11.330621	-3.151129	-8.558313	-1.456257	-6.901933	-9.763659	-5.304304	-3.160897	-4.381737	-5.418470	-2.028169	-7.893213	-10.019132	-3.467310	-1.662067	-9.507433	-3.794169	-4.907309	-5.585500	-3.740511	-3.441378	-6.637890	-4.213504	-3.299037	-11.028347	-3.137967	-4.140075	-3.571946	-9.911229	-3.528799	-3.197184	-5.220800	
FBgn0000579	-2.828160	-4.660871	-5.304865	-4.816322	-4.309668	-4.244217	-4.611066	-3.886212	-3.809136	-3.852775	-4.395826	-4.214537	-4.164871	-3.482409	-3.712330	-3.536127	-3.603064	-3.706266	-3.839807	-3.018746	-3.218490	-3.234193	-3.332581	-3.530043	-3.508813	-3.041097	-2.882209	-2.984806	-3.222053	-2.724696	-2.904452	-2.541789	
FBgn0000588	-5.798872	-8.029891	-9.963286	-1.537919	-7.715998	-9.850515	-8.202212	-2.245011	-6.914462	-7.712969	-1.982900	-7.721441	-9.792647	-2.487605	-2.472736	-7.413849	-2.670232	-6.953417	-7.786267	-3.303191	-3.369053	-6.625659	-3.041083	-2.790955	-7.414807	-3.388738	-3.891980	-4.001277	-6.561265	-4.512973	-3.990588	-4.490963	
FBgn0000591	-49.836338	-4.729396	-22.545666	-37.727989	-20.318461	-49.092666	-2.361533	-6.870541	-6.639442	-4.908106	-4.865003	-13.417922	-26.158455	-12.507266	-2.991669	-23.510435	-2.674954	-4.265378	-3.543334	-7.906713	-2.773939	-7.040860	-4.737957	-1.552907	-16.693094	-4.128662	-3.429320	-1.297861	-5.476070	-4.613434	-2.751248	-3.389118	
FBgn0000611	-20.548090	-17.406883	-20.485196	-0.222892	-21.039356	-21.959708	-17.962617	-3.485144	-20.654962	-20.441151	-2.437773	-22.170471	-22.234682	-3.916292	-3.201246	-21.816201	-5.079828	-21.044881	-20.854735	-6.659828	-6.236712	-20.657569	-6.172845	-5.112555	-22.103497	-5.897403	-8.515555	-8.122069	-20.905746	-9.453591	-8.256897	-10.729956	
FBgn0000615	-2.752623	-4.801855	-6.052797	-4.757302	-4.342597	-5.444499	-4.787473	-3.764601	-3.674298	-4.216741	-4.321384	-4.278405	-5.299192	-3.476216	-3.733371	-3.850946	-3.529830	-3.656640	-4.157109	-2.980767	-3.096715	-3.251203	-3.274067	-3.404944	-3.826072	-2.996260	-2.785732	-2.950516	-3.331429	-2.570689	-2.859166	-2.429598	
FBgn0000617	-28.470301	-25.166636	-29.264264	-0.155360	-28.765610	-29.399860	-25.965651	-4.045909	-26.197892	-27.289921	-2.346666	-29.299308	-30.067018	-4.349785	-4.535189	-28.926392	-6.087127	-27.807460	-29.146495	-7.310383	-6.585438	-28.873785	-7.147228	-6.579741	-29.135771	-7.633795	-11.214617	-9.853681	-28.556857	-11.203313	-11.010083	-13.612919	
FBgn0000618	-4.836706	-6.886212	-7.970609	-0.992937	-6.605770	-8.104659	-7.129984	-2.977369	-6.046468	-6.566284	-1.375996	-6.657213	-8.167890	-3.219341	-3.010056	-6.351734	-3.558073	-6.067446	-6.656479	-4.227237	-3.938754	-5.588199	-3.810934	-3.530123	-6.341653	-3.984368	-4.481100	-4.174162	-5.646405	-4.408401	-4.109310	-4.053794	
FBgn0000629	-26.306792	-24.610308	-27.613034	-2.741202	-26.618123	-27.607126	-25.394346	-2.189436	-25.748718	-25.728504	-1.340947	-26.820663	-27.928482	-2.815052	-2.333288	-26.829475	-2.334570	-26.285207	-26.658257	-3.821398	-3.178173	-26.282429	-3.141128	-2.341058	-26.785608	-3.672463	-4.083585	-3.302995	-26.117285	-5.051799	-4.127935	-5.617664	
FBgn0000634	-13.658804	-2.312389	-10.433386	-2.059162	-6.147497	-12.260050	-4.561597	-2.549374	-2.276885	-4.626592	-2.615251	-7.027770	-10.965546	-3.580689	-1.770552	-6.849472	-3.454807	-4.326593	-6.359869	-4.560173	-2.877006	-4.269623	-3.715995	-3.184897	-11.661378	-3.389207	-4.394852	-4.187898	-5.540207	-4.215204	-3.971379	-5.247761	
FBgn0000635	-21.634670	-6.753369	-5.383281	-21.409773	-6.936518	-3.297812	-3.840202	-9.327004	-6.576551	-2.555047	-6.941137	-3.898197	-1.755881	-9.468400	-4.450561	-3.065312	-5.544362	-4.137270	-1.760384	-9.053309	-4.387950	-3.499155	-5.793356	-3.210732	-1.869065	-4.742956	-5.918284	-3.433002	-2.460893	-5.153283	-3.836190	-4.227734	
FBgn0000636	-57.798655	-56.107525	-32.217427	-58.952601	-55.272827	-0.788696	-34.926981	-57.414803	-55.369102	-2.828085	-36.775661	-34.392952	-1.511374	-56.796952	-4.378568	-2.509632	-39.232059	-37.130005	-3.504732	-56.865649	-5.987364	-4.228605	-38.229262	-5.282620	-2.346613	-5.281216	-41.591257	-6.347240	-4.243828	-7.524564	-6.149629	-8.446161	
FBgn0000659	-13.518043	-4.048138	-9.735477	-4.555681	-1.968290	-12.473433	-4.395736	-3.936806	-2.599379	-5.432099	-3.258793	-2.281162	-10.473050	-2.707127	-4.288375	-4.032489	-3.727241	-2.975104	-5.633005	-3.456650	-4.167061	-4.148550	-2.360286	-3.753679	-2.656197	-3.511783	-3.422536	-4.131666	-3.986982	-4.400415	-3.344847	-4.736576	
FBgn0000662	-12.951280	-2.143525	-7.421826	-2.918487	-6.700104	-11.838070	-3.031110	-2.617478	-2.527081	-3.764097	-1.830990	-6.278112	-9.584228	-3.901609	-2.702247	-8.286753	-2.680996	-4.686061	-4.905400	-3.693804	-3.441409	-4.610719	-3.292425	-2.490946	-7.948759	-4.429549	-4.517271	-3.493438	-6.104943	-4.597081	-4.694932	-5.140229	
FBgn0000667	-5.454147	-5.855288	-5.726695	-6.483990	-5.639023	-1.399303	-6.258249	-6.036513	-5.980467	-2.197772	-6.233380	-5.972658	-2.262824	-5.879334	-2.693331	-1.579520	-5.762989	-5.928684	-3.342403	-5.451954	-5.534174	-3.446258	-5.766684	-4.788662	-2.388439	-4.715416	-5.341445	-5.312614	-4.612744	-5.174092	-4.687474	-4.988304	
FBgn0000709	-4.004956	-3.794232	-5.280222	-5.168812	-3.581839	-5.409344	-4.106806	-3.964034	-2.870092	-3.732133	-4.379874	-3.579297	-5.458488	-3.475401	-3.955022	-3.403359	-3.558816	-2.884072	-3.916441	-3.276701	-3.309482	-2.725983	-3.379779	-4.201939	-3.299020	-3.231923	-2.983602	-3.414417	-2.803160	-2.889426	-3.412686	-2.660800	
FBgn0000711	-5.320336	-5.894369	-5.459781	-5.831605	-5.700775	-1.562919	-5.873936	-5.884286	-5.748025	-2.355391	-6.103169	-5.743899	-2.043018	-5.794678	-2.590244	-2.086744	-5.726020	-5.735591	-2.801113	-5.441368	-4.976621	-2.734120	-5.461544	-3.654895	-2.437616	-4.431959	-5.294940	-5.147289	-3.768190	-4.844562	-4.609078	-4.975414	
FBgn0000719	-4.301346	-4.415825	-3.970688	-4.638444	-4.900104	-2.439304	-4.649592	-5.301687	-4.916200	-2.762706	-5.095465	-4.669261	-2.435115	-4.766516	-3.136776	-2.107070	-4.867634	-4.574514	-2.929656	-4.584273	-3.912383	-2.815780	-4.582917	-3.362348	-2.277259	-4.256094	-4.512507	-3.705898	-2.562817	-4.269436	-3.906324	-3.926693	
FBgn0000721	-2.850091	-4.587669	-5.526149	-4.303825	-4.404595	-5.313210	-4.770380	-3.605019	-3.768302	-4.368265	-4.206813	-4.465501	-5.226779	-3.421002	-3.650116	-4.032220	-3.520867	-3.792389	-4.380190	-3.024558	-3.223679	-3.362004	-3.217146	-3.531364	-3.978155	-3.099575	-2.921493	-2.979605	-3.354052	-2.659266	-2.263558	-2.484804	
FBgn0000723	-9.384187	-6.175589	-5.073349	-5.001096	-7.011524	-4.332443	-4.605140	-5.416253	-6.446364	-3.117153	-4.215263	-5.000813	-2.938076	-5.491364	-1.095526	-5.133097	-5.180091	-5.172192	-2.312749	-6.252465	-2.581697	-3.181846	-5.050611	-2.035409	-2.953636	-3.533271	-6.236538	-4.422746	-3.883555	-7.434350	-4.792777	-7.670956	
FBgn0000810	-11.665083	-2.094189	-9.459638	-4.475916	-4.266809	-11.460790	-2.608738	-2.416621	-2.594286	-3.303923	-3.385056	-4.586932	-10.643952	-3.079997	-3.490008	-5.295699	-2.782833	-2.696307	-3.692492	-3.213662	-3.951934	-3.411076	-3.297778	-4.253855	-4.893938	-3.886395	-3.424035	-3.648499	-4.003961	-3.729837	-4.366696	-4.415129	
FBgn0000826	-3.522410	-4.310906	-5.078788	-4.988472	-3.825055	-4.815452	-3.996238	-3.767399	-3.478227	-3.626741	-4.358037	-3.717656	-4.398709	-3.657735	-3.797583	-3.560747	-3.570239	-3.449654	-3.485369	-3.230930	-3.270188	-3.160517	-3.425447	-3.365444	-3.504485	-3.191292	-3.006890	-3.042110	-3.151920	-2.860238	-2.726041	-2.555068	
FBgn0000986	-2.979280	-4.513090	-5.267873	-4.627019	-4.103481	-5.013030	-4.393254	-3.706859	-3.671170	-3.933563	-4.224084	-4.086701	-4.821098	-3.481552	-3.733444	-3.829941	-3.480143	-3.487162	-3.872353	-3.079989	-3.174194	-3.289448	-3.319353	-3.495790	-3.679007	-3.044524	-2.948449	-2.933176	-3.205050	-2.722491	-2.773969	-2.509190	
FBgn0000996	-14.421864	-15.669244	-17.271557	-0.480502	-16.185828	-17.438425	-16.272990	-1.934516	-15.521523	-16.075929	-3.802019	-16.533526	-17.753963	-4.560896	-4.734090	-15.881896	-7.213766	-15.074331	-16.648306	-4.067922	-2.834919	-15.732921	-2.576144	-3.687575	-15.367683	-8.597724	-5.000372	-4.522460	-15.664383	-12.861517	-12.342499	-13.717766	
FBgn0001075	-33.552911	-16.981899	-18.202875	-30.318389	-17.238708	-27.579938	-15.824314	-19.652308	-16.511227	-13.927443	-20.376765	-11.347977	-16.230694	-19.302087	-20.611216	-2.862448	-18.316115	-14.226154	-14.030037	-18.906029	-16.671009	-3.442199	-14.567158	-17.415263	-0.243680	-7.212673	-16.339599	-16.924661	-2.307467	-6.355712	-3.707243	-7.432597	
FBgn0001078	-2.620734	-5.460583	-5.827921	-4.924230	-4.456906	-4.899118	-4.790779	-4.214227	-3.946569	-3.782261	-4.340688	-4.191727	-5.099782	-3.637177	-3.701557	-3.727568	-3.878435	-3.521052	-4.038796	-3.038235	-2.610484	-3.164142	-3.470791	-3.858291	-3.784584	-3.321044	-2.356874	-2.945349	-3.307039	-2.893213	-2.672837	-2.683868	
FBgn0001085	-5.473631	-3.101674	-2.208669	-4.447606	-4.543786	-3.516999	-2.599378	-4.095288	-4.713371	-3.831768	-2.039710	-3.258755	-2.772445	-4.129701	-4.229220	-3.236843	-4.852055	-3.862554	-2.834658	-4.755861	-3.895041	-4.130863	-4.315984	-3.791734	-2.508073	-4.461677	-4.787868	-3.975110	-3.403508	-4.548685	-4.012187	-4.141838	
FBgn0001086	-45.710408	-33.330618	-44.840355	-0.333794	-44.052725	-45.838659	-36.242216	-2.804714	-36.830900	-37.059873	-2.152891	-44.544664	-46.071258	-3.855016	-2.833070	-45.387805	-4.916742	-39.190993	-34.459794	-6.221297	-5.757476	-40.815443	-5.292683	-4.985052	-45.602420	-6.413362	-7.690466	-8.157985	-44.207443	-9.434495	-8.069211	-11.593387	
FBgn0001089	-5.014969	-4.118842	-4.020780	-3.712989	-3.726472	-2.814864	-3.835612	-3.500999	-4.062160	-3.000732	-3.419290	-3.746073	-2.844273	-3.572075	-3.196191	-2.968618	-3.383252	-4.094701	-3.489840	-3.731541	-3.398148	-3.748244	-3.507021	-3.159814	-2.829894	-3.046675	-3.955996	-3.468550	-3.538451	-3.895461	-3.302043	-3.930997	
FBgn0001090	-19.512308	-9.862337	-15.015466	-0.653516	-11.129278	-16.214636	-10.267708	-2.567634	-9.931917	-9.671874	-1.631192	-12.155373	-14.385296	-3.239748	-2.675535	-13.114845	-3.566680	-10.923176	-10.866176	-5.304772	-4.719418	-10.990833	-4.473435	-3.423489	-10.674021	-5.516448	-6.453418	-5.521818	-7.781920	-6.995878	-6.330620	-8.626870	
FBgn0001091	-2.732777	-4.746835	-5.738015	-4.781664	-4.378740	-5.117429	-4.702450	-3.799545	-3.713604	-4.126006	-4.395217	-4.200144	-5.063505	-3.462467	-3.689748	-3.893135	-3.552282	-3.708939	-4.080303	-3.020250	-3.135138	-3.259487	-3.329782	-3.511128	-3.761171	-2.991184	-2.827734	-2.902388	-3.243303	-2.591218	-2.791264	-2.470519	
FBgn0001092	-2.880693	-4.599997	-5.513177	-4.562740	-4.238788	-4.865113	-4.566993	-3.626872	-3.734711	-4.101527	-4.168849	-4.062420	-4.833051	-3.459299	-3.624034	-3.792422	-3.522970	-3.660056	-4.042819	-3.045757	-3.109379	-3.326991	-3.256264	-3.417017	-3.760314	-2.973088	-2.940925	-2.985116	-3.264350	-2.687222	-2.785187	-2.519220	
FBgn0001098	-3.202245	-4.420623	-4.278308	-3.389170	-4.249517	-4.032576	-4.606327	-3.453689	-3.946207	-3.794096	-3.394085	-4.400459	-4.294961	-3.354380	-3.446397	-3.824104	-3.492013	-3.734402	-3.792349	-3.173586	-3.231495	-3.702667	-3.258697	-3.294584	-3.786629	-3.136016	-3.033595	-3.254937	-3.320028	-2.683914	-2.846653	-2.774138	
FBgn0001104	-27.657155	-14.130485	-26.000415	-0.716519	-25.334995	-27.127296	-17.096733	-2.237381	-17.621881	-17.953220	-1.818800	-25.758727	-27.891062	-3.121838	-2.187925	-26.957738	-3.820042	-20.575956	-20.606054	-5.590390	-4.001125	-21.979912	-4.259976	-3.993800	-27.367453	-4.988887	-7.371282	-6.594207	-21.902498	-7.798293	-7.437149	-9.933156	
FBgn0001105	-4.329803	-4.129196	-2.447764	-5.342477	-3.794819	-3.019146	-3.888492	-4.753947	-4.279094	-3.157816	-4.038249	-3.542250	-1.751004	-4.848373	-3.825437	-3.629734	-4.115144	-3.688758	-3.096230	-4.515681	-4.189048	-3.490530	-4.537875	-3.028641	-3.180912	-3.988599	-4.004791	-3.323201	-3.107206	-3.643629	-3.495627	-3.555752	
FBgn0001108	-4.254677	-4.113007	-5.429725	-3.839698	-4.015397	-5.816963	-4.043276	-2.938468	-3.518229	-4.103371	-3.480689	-4.141526	-5.824976	-3.186288	-3.144411	-4.246416	-2.792020	-3.741897	-4.463282	-3.003563	-2.980985	-3.620503	-3.045185	-3.158972	-4.244514	-3.291650	-2.970525	-3.001615	-3.502561	-2.994177	-2.931944	-2.850736	
FBgn0001120	-2.450167	-5.216987	-6.682713	-5.421639	-4.653439	-6.031420	-5.012222	-3.917652	-3.793058	-4.313840	-4.960497	-4.474765	-5.908552	-3.435944	-3.940983	-4.016811	-3.603021	-3.700645	-4.386199	-2.998723	-3.151585	-3.061632	-3.346804	-3.736037	-3.879886	-2.905396	-2.708934	-3.052288	-3.356163	-2.437840	-2.671017	-2.364866	
FBgn0001122	-15.512978	-16.515865	-15.183832	-16.886070	-16.112562	-0.613419	-15.651029	-16.417929	-16.106968	-2.584834	-16.463995	-15.205338	-2.065018	-15.970635	-4.560220	-1.863912	-16.061055	-15.413376	-4.063716	-15.792717	-6.470864	-3.981441	-15.711472	-6.164133	-3.197616	-5.751516	-15.538475	-8.108309	-5.165230	-10.089133	-6.842290	-9.237197	
FBgn0001123	-12.985126	-5.927092	-7.410411	-0.926694	-6.682066	-7.550254	-6.116289	-2.515902	-5.639607	-4.073064	-1.774252	-7.196169	-6.256559	-3.093756	-2.499556	-7.291284	-3.573175	-7.231112	-5.759843	-4.214967	-4.123291	-3.241661	-4.056697	-3.428919	-4.333155	-4.504038	-5.614893	-4.979124	-7.608262	-6.303700	-5.641420	-5.885590	
FBgn0001124	-2.637961	-4.865749	-5.420066	-4.558151	-4.385475	-4.386531	-4.864802	-3.780860	-3.921860	-4.047263	-4.321676	-4.348994	-4.415908	-3.566603	-3.766292	-3.686210	-3.497801	-3.841270	-3.976196	-3.012828	-3.230847	-3.309358	-3.299190	-3.557798	-3.670415	-3.014450	-2.823761	-3.011591	-3.319518	-2.621421	-2.821685	-2.455472	
FBgn0001125	-2.820700	-4.767430	-5.632933	-4.644190	-4.208598	-4.839241	-4.612479	-3.811718	-3.687289	-4.030473	-4.260080	-4.269159	-4.716699	-3.474299	-3.640370	-3.747543	-3.415360	-3.662998	-4.071255	-2.971556	-3.071891	-3.283131	-3.287326	-3.490753	-3.618315	-2.991052	-2.867367	-2.935278	-3.286712	-2.738015	-2.832184	-2.566648	
FBgn0001128	-3.341025	-4.335939	-5.282920	-5.147066	-4.013800	-5.135391	-3.952463	-4.091534	-3.434464	-3.628247	-4.631405	-3.653561	-4.776766	-3.771555	-3.928492	-3.536814	-3.649426	-3.174080	-3.388285	-3.285044	-3.269316	-2.963994	-3.421737	-3.608502	-3.298996	-3.175193	-2.915154	-2.989616	-2.858989	-3.025547	-2.942628	-2.578985	
FBgn0001137	-4.135011	-4.704797	-3.849164	-4.962992	-3.822467	-2.902324	-4.235680	-4.894668	-4.536317	-2.982629	-4.548804	-3.563357	-2.383097	-4.682004	-3.458761	-2.795412	-4.347899	-3.933862	-2.813980	-4.341457	-3.524059	-3.417653	-4.180705	-3.005239	-2.686621	-3.805453	-3.983327	-3.479958	-3.174185	-3.656269	-2.863382	-2.874247	
FBgn0001138	-13.275773	-3.986432	-4.567061	-8.557203	-5.881881	-3.988531	-3.138555	-4.564684	-5.071737	-2.223087	-3.200264	-4.159069	-2.290069	-6.442701	-2.026130	-3.901020	-3.732366	-3.757950	-2.395395	-6.163557	-3.595300	-3.193963	-4.454556	-2.375113	-3.418004	-4.964418	-4.998690	-3.648727	-2.944744	-4.896945	-4.038153	-5.100432	
FBgn0001139	-26.198494	-5.699656	-19.904345	-5.810968	-17.397378	-25.354017	-6.777361	-4.071605	-8.606936	-7.460870	-0.584410	-17.102895	-20.069111	-6.870881	-2.936196	-18.178341	-2.875515	-9.411043	-8.913629	-6.888208	-3.717999	-10.306180	-4.227343	-1.517093	-18.348111	-5.441141	-6.497718	-3.406002	-11.251853	-6.921432	-5.114707	-6.668353	
FBgn0001142	-13.010949	-13.658382	-12.219733	-14.390451	-13.456751	-1.024919	-12.675474	-13.916706	-13.468690	-2.539227	-13.827490	-12.447348	-1.360946	-13.642604	-4.270548	-2.091083	-13.491282	-13.104584	-3.117372	-13.253067	-5.720087	-4.160529	-13.318967	-4.595690	-2.778982	-5.521747	-12.982812	-6.575263	-4.611715	-7.609263	-5.605076	-4.311124	
FBgn0001145	-31.450938	-7.918195	-4.994104	-29.737893	-9.756743	-14.328187	-2.847187	-10.776408	-7.854239	-2.075005	-7.264934	-3.874335	-3.384856	-11.965245	-6.374769	-5.616515	-4.752827	-3.308707	-1.058588	-11.077996	-4.010101	-3.092362	-5.867341	-4.099339	-2.721907	-5.882710	-5.416847	-3.050612	-2.170162	-4.709926	-4.161069	-4.270479	
FBgn0001148	-52.603914	-4.372598	-49.996179	-23.699350	-18.880803	-52.353212	-5.715130	-1.806409	-4.938602	-6.167807	-6.522234	-20.116189	-51.076574	-4.067575	-6.576294	-21.589914	-1.519656	-6.952714	-7.815160	-2.233169	-1.871051	-7.502898	-3.448436	-5.017297	-23.694035	-4.017963	-2.451080	-2.644570	-9.636740	-3.167297	-3.632438	-3.631584	
FBgn0001149	-3.307390	-4.898575	-5.207473	-5.066001	-4.474524	-2.394432	-4.734880	-4.205887	-4.098235	-3.166281	-4.684963	-4.255665	-2.828053	-3.936868	-3.541386	-2.745880	-4.044803	-3.996045	-3.336834	-3.500653	-3.449746	-3.169169	-3.694859	-3.591231	-3.071559	-3.344052	-3.238824	-3.291412	-3.261587	-3.075385	-3.214942	-2.931643	
FBgn0001150	-24.971609	-25.414859	-25.725911	-0.082890	-25.581438	-25.828455	-25.700266	-4.326671	-25.284634	-25.687705	-3.284096	-25.681155	-26.252242	-4.488708	-4.299053	-25.633008	-7.178653	-25.369438	-25.816181	-8.561667	-7.984432	-25.200397	-7.592457	-7.493853	-25.571881	-8.490086	-14.655927	-7.322668	-25.144782	-24.285597	-7.101999	-24.484576	
FBgn0001169	-4.085416	-3.502364	-3.262598	-3.655532	-3.728353	-3.877416	-3.807357	-4.055179	-3.617601	-3.744155	-3.530060	-3.661530	-3.744543	-3.812865	-3.612142	-3.829441	-3.257119	-3.365426	-3.229454	-3.638174	-3.477388	-3.566755	-3.541306	-3.410991	-3.508359	-3.584057	-3.136726	-2.775124	-3.084838	-3.221198	-3.191293	-2.911103	
FBgn0001174	-3.255082	-4.197952	-4.391060	-2.732959	-4.086224	-4.459760	-4.260277	-3.306703	-3.865769	-4.061070	-3.220154	-4.083852	-4.533380	-3.274979	-3.306582	-3.984668	-3.404537	-3.757266	-4.006140	-3.271646	-3.285551	-3.465162	-3.264065	-3.305726	-3.893156	-3.221784	-3.068857	-3.178642	-3.447074	-3.005731	-3.037464	-2.862961	
FBgn0001179	-11.629324	-12.607215	-13.784560	-0.354653	-12.554471	-14.061917	-13.496372	-3.434445	-12.159366	-12.536581	-2.182353	-12.579328	-14.802608	-3.479794	-3.098556	-13.316210	-4.785212	-12.485207	-12.801000	-5.696044	-3.528533	-12.679019	-5.230056	-4.712921	-12.888029	-4.881625	-6.911952	-5.182747	-12.080626	-8.788667	-4.872828	-8.533995	
FBgn0001185	-30.068909	-1.273582	-11.876415	-9.167131	-14.634025	-28.965797	-1.825766	-3.281650	-4.315218	-3.583918	-2.664178	-11.943482	-14.905146	-6.749154	-2.508155	-17.327988	-2.618810	-4.896604	-3.685164	-5.610415	-2.697849	-5.801231	-4.494414	-2.810558	-14.545572	-4.686603	-5.049939	-3.130977	-7.037370	-5.997134	-4.580576	-5.456375	
FBgn0001186	-17.050632	-17.789557	-17.174086	-17.970129	-17.460955	-0.770929	-17.536762	-17.728327	-17.537171	-3.003801	-17.819773	-17.354020	-2.050303	-17.443179	-5.028126	-2.246429	-17.461009	-17.337266	-3.317103	-17.140137	-9.638108	-3.422899	-17.376202	-6.031388	-2.695858	-5.167302	-16.927672	-8.585461	-3.360528	-2.756274	-6.435163	-6.104809	
FBgn0001189	-4.124854	-2.597868	-3.454311	-1.727206	-3.672640	-4.332905	-4.344344	-2.933369	-4.184820	-4.259073	-3.025848	-4.092977	-5.402422	-3.394606	-3.267985	-4.117433	-3.369308	-4.089680	-4.575113	-3.311011	-3.224210	-4.001589	-3.740981	-3.506677	-4.558614	-3.399618	-3.538617	-3.548328	-4.103047	-3.800164	-3.537089	-3.545244	
FBgn0001197	-29.041233	-5.845614	-25.575252	-2.978357	-22.984495	-28.696303	-7.916541	-2.503519	-8.682448	-8.991329	-1.185783	-23.463704	-27.560779	-6.663770	-2.515630	-24.467977	-1.353881	-10.547043	-11.212234	-4.403630	-3.361172	-12.221204	-3.859824	-2.289052	-24.234763	-5.407481	-4.740254	-3.787541	-14.363261	-6.215890	-4.581641	-7.748360	
FBgn0001202	-3.062842	-4.149427	-4.892581	-2.998582	-4.268312	-4.918562	-4.498503	-3.310050	-3.670441	-4.141586	-3.219269	-4.188799	-5.288387	-3.397690	-3.324351	-3.985897	-3.064744	-3.790251	-4.173928	-3.164750	-3.242578	-3.552421	-3.174943	-3.195656	-4.082480	-3.187772	-2.960821	-3.214296	-3.513480	-2.885107	-2.906902	-2.921161	
FBgn0001205	-6.511006	-6.591378	-5.785669	-7.664026	-6.014656	-1.787735	-6.362426	-7.028784	-6.379912	-2.807685	-7.417705	-5.801702	-2.379413	-6.828020	-2.623501	-1.800953	-6.642042	-6.085354	-3.444792	-6.311392	-4.541499	-2.238584	-6.717140	-3.509793	-2.508793	-2.505916	-6.327443	-5.240905	-3.208401	-4.884593	-4.101010	-5.549036	
FBgn0001206	-28.185316	-15.329768	-27.365524	-0.614520	-26.408012	-28.064180	-17.722283	-2.592734	-18.748207	-19.074713	-1.694908	-27.127924	-28.199438	-2.996304	-2.573882	-28.018380	-4.156066	-20.803800	-20.986275	-5.045093	-4.401191	-22.091905	-4.376980	-4.037578	-28.187502	-5.306180	-6.959154	-6.145413	-18.379448	-7.755984	-6.628698	-9.469972	
FBgn0001215	-26.576899	-3.890124	-22.598618	-1.505261	-15.399668	-25.662888	-6.284853	-1.945667	-5.582408	-7.380956	-1.454502	-16.699000	-23.926032	-2.798740	-3.032018	-18.359518	-3.190258	-8.085362	-9.797128	-3.562292	-3.242076	-8.778964	-4.078984	-2.735051	-19.163455	-3.189512	-4.102135	-4.994146	-11.157341	-5.410771	-5.261492	-7.256154	
FBgn0001217	-10.135773	-2.786903	-5.640776	-3.449050	-4.324278	-8.068550	-3.133641	-2.773976	-3.186379	-3.551890	-2.484883	-4.002060	-6.449294	-3.301490	-2.991266	-4.945195	-2.544862	-3.091100	-3.486432	-3.508459	-3.210893	-3.695453	-3.207301	-3.119710	-5.425201	-4.289198	-3.804443	-3.217826	-3.939366	-3.752919	-3.274295	-3.879083	
FBgn0001218	-3.736115	-3.996372	-3.853503	-3.922042	-3.175637	-3.817613	-3.681480	-3.772885	-3.317185	-3.564244	-4.702065	-2.901290	-4.216381	-4.074608	-4.309391	-3.410383	-3.517652	-3.036193	-3.331516	-3.997198	-3.777492	-2.808914	-3.784446	-4.068444	-3.004256	-3.476983	-3.470342	-3.412897	-2.537231	-3.380129	-3.188731	-3.115084	
FBgn0001219	-8.125798	-10.352838	-11.260118	-1.056760	-9.968261	-11.756627	-10.725157	-0.604269	-9.434052	-10.243075	-3.385074	-10.148116	-11.750263	-3.873251	-4.538025	-9.825422	-6.836377	-9.372070	-10.300628	-7.528043	-7.057722	-9.068731	-7.059715	-3.400184	-9.987784	-7.410985	-7.756684	-7.479594	-9.270083	-7.935936	-7.615943	-7.746455	
FBgn0001220	-6.942634	-6.338541	-4.500965	-7.192056	-5.863743	-2.581296	-4.670207	-7.277271	-6.031236	-2.652390	-5.619897	-4.321314	-2.197648	-7.103070	-2.640298	-2.320348	-6.414357	-5.094173	-2.497093	-6.808460	-4.083707	-2.840316	-5.791532	-2.693400	-2.604028	-3.084777	-6.266297	-3.422468	-2.448294	-5.210063	-3.472784	-4.487710	
FBgn0001222	-4.439260	-3.841652	-5.772250	-5.593661	-3.345437	-6.359570	-3.675878	-4.124496	-2.825511	-3.465515	-4.855103	-3.518501	-6.032589	-3.441683	-4.830634	-3.422013	-3.600872	-2.743884	-3.613466	-3.093117	-3.168376	-2.672415	-3.318646	-4.042243	-3.459258	-3.475656	-2.833862	-3.486867	-2.734612	-3.259794	-3.244318	-2.891717	
FBgn0001224	-24.099506	-7.215927	-22.669769	-2.654771	-17.340537	-23.953456	-9.019136	-1.856330	-9.599847	-9.797332	-1.079895	-18.078728	-23.956692	-3.193096	-3.388606	-19.132037	-2.009998	-10.648578	-11.661266	-3.582149	-3.582759	-12.032186	-2.797585	-3.058880	-19.825138	-4.618497	-4.308957	-3.744148	-13.171806	-5.420452	-5.076196	-5.860952	
FBgn0001225	-2.433615	-5.024113	-6.509915	-4.950863	-4.375964	-5.905000	-4.924637	-3.937578	-3.836741	-4.394101	-4.588001	-4.496170	-5.556814	-3.420451	-3.791777	-3.983393	-3.417181	-3.680226	-4.313224	-2.953744	-2.946406	-3.375713	-3.307521	-3.455526	-3.923073	-2.839391	-2.843601	-3.023723	-3.257043	-2.616624	-2.781255	-2.464455	
FBgn0001226	-3.048105	-4.473872	-5.017608	-4.689534	-4.206236	-4.567190	-4.291367	-3.767033	-3.660914	-3.816535	-4.321637	-3.983650	-4.375695	-3.565733	-3.753918	-3.598417	-3.565887	-3.477792	-3.710599	-3.125895	-3.255424	-3.221874	-3.378264	-3.489931	-3.491939	-3.126212	-2.855629	-3.058384	-3.049491	-2.754174	-2.902389	-2.568165	
FBgn0001229	-47.678708	-46.487949	-26.323455	-49.163670	-45.273038	-1.009849	-28.979952	-47.667590	-45.634540	-3.046119	-30.656409	-28.737826	-0.999390	-46.861567	-3.629272	-2.900051	-33.143152	-31.003315	-2.840288	-46.832965	-5.857080	-4.354138	-32.677496	-4.737636	-3.215199	-5.848399	-35.006093	-5.742874	-4.878803	-7.844441	-6.700597	-8.644618	
FBgn0001233	-3.912452	-4.224664	-4.226228	-4.983714	-3.696411	-3.525613	-3.827810	-4.246905	-3.648183	-3.192686	-4.329379	-3.398962	-3.448867	-4.077580	-3.578365	-2.782293	-4.010497	-3.424176	-3.175425	-3.730105	-3.619267	-2.885011	-3.904563	-3.379113	-2.778551	-3.155791	-3.369817	-3.186950	-3.093261	-3.304210	-3.189982	-3.115716	
FBgn0001235	-20.914724	-9.734026	-14.258134	-1.546564	-15.066515	-18.505546	-7.726739	-2.896984	-11.501717	-8.043289	-1.119880	-12.718558	-15.373258	-4.448431	-2.772984	-15.856131	-2.635616	-10.734459	-9.122732	-6.357861	-4.584661	-10.967373	-4.382310	-1.536975	-14.851216	-5.780760	-5.770835	-4.841911	-11.307174	-6.761766	-5.668444	-7.608389	
FBgn0001247	-4.960235	-3.339152	-4.058288	-4.446496	-2.899082	-3.874787	-3.678538	-3.372707	-3.212020	-3.199276	-3.842876	-3.284616	-4.451994	-3.513473	-3.763497	-3.451290	-3.160917	-3.817960	-3.875041	-2.959666	-2.983359	-3.409049	-2.955018	-3.432245	-3.724821	-3.275994	-2.977991	-3.400932	-4.006755	-3.555689	-3.626358	-3.433064	
FBgn0001248	-2.995608	-4.599947	-4.979791	-4.643356	-4.217159	-3.840979	-4.502877	-3.806481	-3.726751	-3.734507	-4.268166	-4.071171	-3.857499	-3.557498	-3.678401	-3.434997	-3.571583	-3.675539	-3.682116	-3.128334	-3.305142	-3.277391	-3.317977	-3.480143	-3.438715	-3.109945	-2.922346	-3.039386	-3.262153	-2.787427	-2.921273	-2.633933	
FBgn0001250	-3.685873	-4.277424	-3.843464	-3.764324	-4.108609	-1.479251	-4.603115	-4.188715	-3.888349	-3.091232	-4.015425	-4.515016	-2.290387	-4.067225	-3.580667	-3.131348	-3.832991	-4.826315	-3.937342	-3.780720	-3.837491	-4.016568	-3.937709	-3.724313	-3.678321	-3.738774	-3.676104	-3.786552	-4.086697	-3.446535	-3.698402	-3.306680	
FBgn0001254	-17.136946	-17.942797	-17.480828	-18.135395	-17.544930	-1.773424	-17.606478	-17.605981	-17.533422	-4.507951	-17.790817	-17.334609	-4.067118	-17.474644	-6.379230	-0.315389	-17.390446	-17.331311	-6.980958	-17.095322	-12.895789	-3.558756	-17.290606	-8.795816	-3.417704	-5.437758	-16.963373	-8.823782	-5.607657	-8.722594	-8.398769	-16.607117	
FBgn0001256	-11.709653	-12.374708	-12.129800	-12.520783	-12.080132	-4.957051	-12.183753	-12.039993	-11.949153	-6.143119	-12.275442	-11.874219	-6.425004	-11.897846	-5.960910	-0.050649	-11.889151	-11.790043	-6.973840	-11.578633	-9.605912	-3.680759	-11.694647	-7.437435	-5.236327	-5.763332	-11.457554	-11.268363	-7.451316	-10.813971	-11.103249	-10.994540	
FBgn0001257	-26.585570	-10.883131	-19.705841	-7.995115	-16.489992	-24.911489	-11.647605	-4.521324	-12.961091	-11.746915	-0.476871	-16.200331	-20.334530	-8.081048	-7.750134	-18.884238	-1.874077	-13.261984	-12.452703	-6.702994	-6.034426	-13.616737	-3.043771	-2.239961	-18.161902	-9.699474	-3.890723	-3.869529	-14.176713	-8.284036	-4.419231	-6.037372	
FBgn0001258	-37.525145	-38.164595	-37.520327	-38.646289	-37.809267	-3.540270	-37.642220	-37.970732	-37.735350	-7.534623	-38.153389	-37.365220	-7.112335	-37.820465	-8.769737	-0.128792	-37.734805	-37.460212	-10.318404	-37.538196	-12.861944	-3.425028	-37.544968	-12.356945	-2.952833	-5.393601	-37.230348	-15.525802	-7.270372	-12.046318	-8.092928	-18.451705	
FBgn0001276	-3.817222	-3.106225	-3.015847	-2.395159	-3.408683	-3.395198	-3.207034	-2.697684	-4.020932	-4.340136	-2.579768	-4.175711	-4.591866	-3.898947	-3.656388	-3.686804	-3.556900	-3.811946	-4.086981	-4.034468	-3.759313	-3.914523	-3.832823	-3.283675	-4.508319	-3.853663	-3.413285	-3.528158	-3.594763	-3.306216	-3.493540	-3.252178	
FBgn0001280	-36.558041	-31.021719	-36.470721	-0.154812	-36.355031	-36.947445	-31.923363	-3.418033	-31.775014	-32.302981	-2.856646	-37.399199	-37.537773	-4.034307	-3.497466	-37.419497	-6.536430	-36.117062	-35.919439	-7.993736	-6.876631	-33.099758	-7.327515	-6.911053	-37.453599	-7.312892	-10.689083	-10.369669	-36.947216	-13.171139	-10.953798	-14.261343	
FBgn0001291	-6.773201	-4.633170	-3.593642	-6.986310	-3.836517	-2.284597	-4.088112	-6.483450	-5.043038	-2.186994	-5.514938	-3.283669	-2.239214	-6.361364	-2.072842	-2.489038	-6.043642	-4.202079	-2.800376	-6.231548	-2.851606	-3.437942	-5.511522	-2.822883	-3.126083	-5.231307	-6.080507	-4.891727	-3.374414	-6.037976	-4.608764	-5.933966	
FBgn0001296	-6.732018	-5.434108	-3.670546	-6.717566	-4.930846	-2.698865	-3.743726	-6.371164	-5.179435	-3.003636	-4.055827	-3.535059	-1.941477	-6.111607	-2.560283	-3.127067	-4.263228	-3.992041	-2.554536	-6.349285	-3.826650	-4.203444	-4.305436	-2.700502	-2.758003	-3.720277	-4.969689	-3.285722	-2.878176	-4.801941	-2.989842	-3.764480	
FBgn0001297	-6.573366	-4.082187	-5.564941	-5.475925	-3.384684	-3.668036	-4.389387	-3.712372	-3.482654	-3.223284	-4.651885	-3.502091	-3.838878	-4.028655	-4.358703	-1.954455	-3.415105	-3.732308	-3.697005	-3.557128	-3.650722	-2.634593	-3.958068	-3.879604	-2.246386	-3.686468	-3.482652	-3.733264	-3.471825	-2.919354	-3.404631	-3.809682	
FBgn0001301	-32.131418	-27.390975	-31.942434	-0.209213	-31.850874	-32.425673	-29.253564	-3.790918	-29.054942	-29.533096	-2.535652	-32.316824	-33.612061	-3.845185	-2.979661	-32.805902	-5.800350	-30.762896	-32.538067	-6.922342	-6.562248	-32.621260	-5.990436	-5.282859	-33.272489	-6.627365	-9.616694	-8.646757	-32.696718	-10.288488	-8.565687	-12.297758	
FBgn0001308	-7.352869	-7.573488	-6.295632	-8.246914	-7.256831	-2.305212	-6.508798	-7.959791	-7.327455	-2.564793	-7.436129	-6.111899	-2.171464	-7.718437	-3.081972	-2.089223	-7.240464	-6.568727	-2.834190	-7.207766	-3.165502	-2.732582	-7.021622	-3.135610	-2.212386	-2.912632	-7.003243	-3.728979	-2.974289	-4.310410	-2.905413	-4.735521	
FBgn0001309	-25.932558	-4.668067	-15.333027	-5.207595	-15.535764	-24.513322	-5.449321	-4.096877	-7.322795	-5.529554	-0.879473	-14.327843	-18.065203	-6.809015	-1.880052	-17.537409	-1.650568	-8.355342	-7.188681	-7.144760	-3.530608	-8.771725	-3.757820	-2.408304	-16.896100	-4.749785	-4.551585	-3.876256	-9.527214	-6.213373	-4.495890	-6.670628	
FBgn0001316	-16.687060	-13.262534	-14.747123	-8.194830	-13.685086	-13.841972	-13.852861	-3.539732	-12.776529	-12.300179	-1.721373	-13.187174	-13.553936	-8.322578	-9.552185	-12.500432	-0.697951	-13.271472	-13.278509	-4.399078	-4.850366	-14.172509	-2.562442	-2.736335	-12.910840	-9.328566	-3.379296	-2.607814	-14.286563	-5.857486	-4.444556	-4.662409	
FBgn0001319	-13.592876	-6.911402	-4.488365	-13.181402	-7.058050	-0.962148	-4.784450	-8.402757	-7.078764	-2.268323	-6.315253	-4.932257	-1.620210	-7.792787	-3.817696	-2.654783	-6.481388	-5.887818	-2.945831	-8.149243	-5.372131	-4.212034	-7.037180	-4.058156	-3.020818	-5.398671	-7.960459	-4.768480	-3.920142	-5.611624	-4.710223	-5.828239	
FBgn0001320	-5.334320	-3.084097	-3.961424	-2.385342	-3.358582	-4.699726	-2.999184	-2.878155	-3.441032	-4.150890	-2.514883	-3.977534	-5.038848	-3.097402	-2.778586	-4.732945	-3.001828	-3.530108	-4.221170	-4.461919	-4.037279	-3.223354	-2.724800	-3.906639	-4.304874	-3.373897	-3.819730	-4.045276	-3.612120	-4.199145	-3.974832	-3.813674	
FBgn0001324	-24.414621	-3.415537	-11.643594	-3.868589	-6.035585	-21.764285	-4.198017	-1.980953	-4.548796	-4.150991	-1.883887	-6.177402	-13.475641	-4.169662	-2.681019	-8.032944	-2.092839	-5.132138	-5.137648	-3.665526	-2.861336	-5.118523	-3.098995	-2.212150	-7.989243	-4.031793	-3.353318	-2.971859	-6.071085	-4.137576	-4.207404	-4.570006	
FBgn0001330	-6.755259	-3.405605	-7.445228	-5.974542	-4.177444	-7.991264	-3.502091	-3.413546	-3.058126	-3.657061	-4.655280	-4.140940	-8.099114	-3.815172	-4.414522	-4.766442	-2.757419	-2.979263	-3.813004	-3.168597	-3.257402	-3.208945	-2.923586	-3.754707	-4.674534	-3.435673	-2.489747	-2.576451	-3.583985	-2.905231	-2.871479	-2.680251	
FBgn0001332	-6.004759	-3.877796	-5.369247	-3.927803	-3.228678	-5.127589	-4.430368	-2.597280	-3.680246	-4.058512	-3.048681	-4.338545	-5.420053	-3.006800	-3.088237	-4.601847	-2.779741	-4.253536	-4.797385	-2.767575	-2.475518	-4.467125	-2.936606	-3.128897	-4.981102	-3.262619	-2.874019	-2.840404	-4.812989	-3.100387	-3.506910	-3.681425	
FBgn0001337	-6.973549	-6.983537	-8.443596	-1.800816	-7.214952	-8.477713	-7.293972	-2.955041	-6.241890	-7.149910	-1.764813	-7.085712	-8.822305	-1.409759	-1.285358	-7.189817	-3.421215	-6.701110	-7.298744	-5.559110	-6.032443	-6.657341	-5.350299	-4.441651	-7.441880	-5.084567	-5.529156	-6.177373	-6.545575	-5.664207	-5.780968	-5.755876	
FBgn0001341	-6.197482	-5.317834	-6.842451	-1.502070	-6.753400	-7.507652	-6.086790	-2.330388	-6.267822	-6.384243	-1.557441	-6.672559	-7.581644	-2.379277	-2.094786	-6.843939	-2.693247	-5.029852	-6.602431	-2.509760	-5.266533	-6.018453	-4.040069	-4.237796	-6.668329	-4.218077	-5.732720	-5.349844	-5.855955	-5.745916	-5.445410	-5.419266	
FBgn0001404	-4.026068	-3.993625	-3.625069	-4.735518	-3.617255	-2.967274	-3.888819	-4.203765	-3.199716	-3.198292	-4.612014	-3.676960	-3.027431	-4.179947	-4.207216	-2.864770	-3.742398	-3.296978	-3.529505	-3.520605	-3.667521	-2.916049	-3.754309	-4.039930	-3.183056	-3.397434	-2.992908	-3.510086	-2.939602	-3.182288	-3.458104	-3.193858	
FBgn0001491	-22.154075	-15.499078	-21.685236	-0.402298	-21.004224	-22.827195	-16.656145	-3.077230	-16.284819	-16.550713	-1.957472	-21.544662	-22.975844	-3.578616	-2.427778	-22.919672	-5.103301	-18.714221	-22.408487	-6.324681	-5.513278	-21.358973	-5.323893	-4.896045	-22.806914	-6.093504	-7.997477	-7.769061	-22.321544	-8.498531	-8.170583	-11.051440	
FBgn0001565	-9.965533	-7.180160	-10.488127	-0.994015	-10.117028	-11.124309	-8.229557	-2.691034	-9.757515	-8.151152	-2.128919	-10.672253	-12.189456	-3.891085	-3.586172	-11.385522	-3.123092	-10.054603	-9.935157	-2.075802	-2.690420	-10.935784	-3.069508	-2.872679	-11.364835	-3.299698	-6.087425	-5.302224	-10.185999	-6.717306	-4.922130	-7.969630	
FBgn0001612	-6.701789	-3.643797	-7.160008	-6.966574	-4.064765	-7.690569	-3.101219	-4.016770	-2.913078	-3.741846	-5.191058	-3.729492	-7.464553	-3.840745	-4.816656	-4.654210	-3.252454	-2.564619	-3.337113	-3.608418	-3.382646	-2.967376	-3.075344	-4.014452	-4.249755	-3.584596	-2.770992	-2.619705	-2.720683	-2.958153	-2.958934	-2.687206	
FBgn0001624	-20.502192	-5.533018	-17.948622	-1.859185	-9.433138	-20.389563	-6.985012	-2.089320	-6.265038	-7.586834	-1.609588	-9.935032	-18.563449	-2.690665	-2.611273	-11.224123	-2.231266	-7.509482	-8.822658	-3.366314	-3.277011	-8.006439	-3.142207	-2.694844	-11.638487	-3.873906	-4.167156	-3.817968	-9.116980	-5.059244	-4.529686	-5.331934	
FBgn0001941	-3.629375	-4.173549	-4.039357	-4.873062	-4.071621	-3.661365	-3.988027	-4.331177	-3.912816	-3.251839	-4.823616	-3.593764	-3.378478	-4.088845	-3.747790	-3.036042	-3.877208	-3.646644	-2.848389	-3.505813	-3.418461	-2.964364	-3.605654	-3.609586	-2.805882	-3.435538	-3.533365	-3.376802	-2.782260	-2.733262	-3.241507	-3.071895	
FBgn0001942	-10.755671	-2.863743	-7.103324	-1.568517	-6.582898	-9.011314	-4.235037	-2.666069	-4.733074	-5.152871	-2.546461	-6.444166	-10.435122	-3.053260	-1.667515	-10.197199	-3.967951	-6.359373	-5.631361	-2.426005	-3.929566	-8.307484	-3.937265	-3.028320	-10.110960	-2.441309	-5.128090	-5.710587	-8.354993	-4.077205	-6.170047	-6.377046	
FBgn0001961	-4.968925	-3.723745	-2.957312	-5.445960	-3.662900	-3.027888	-3.261098	-4.866860	-4.376040	-2.781235	-3.435220	-3.054026	-3.272331	-4.961742	-3.520329	-2.747706	-4.365672	-3.820454	-2.491023	-4.640089	-4.051358	-3.059892	-4.747507	-3.028712	-2.777905	-3.539794	-4.322731	-3.454640	-3.258416	-3.406902	-3.689731	-3.966652	
FBgn0001970	-6.845262	-3.674390	-7.226128	-3.590162	-5.141123	-8.355969	-3.711204	-2.928907	-3.841599	-3.928187	-2.713049	-4.819726	-8.190926	-3.534395	-2.916866	-5.544563	-3.126175	-3.850097	-4.005402	-3.762174	-2.946502	-4.089916	-3.060838	-2.040296	-5.391708	-3.252636	-3.149112	-2.551549	-4.089904	-3.532752	-2.950574	-3.142261	
FBgn0001974	-12.995091	-13.717446	-14.549269	-0.153920	-14.156420	-14.665086	-14.259245	-4.125471	-13.650322	-14.062961	-2.887079	-14.012769	-15.026132	-4.470770	-3.966544	-13.869219	-6.210419	-13.710425	-14.216953	-7.075018	-3.982970	-13.482549	-6.664574	-6.441251	-13.909974	-7.538579	-4.192615	-8.354117	-13.400488	-12.390612	-9.645726	-9.498512	
FBgn0001977	-2.985333	-4.594107	-5.852266	-3.266196	-4.372809	-6.128714	-4.654879	-3.422053	-3.919208	-4.457594	-3.251923	-4.281192	-5.736824	-3.181526	-3.218495	-4.153947	-3.222644	-3.704489	-4.219613	-2.992347	-3.190749	-3.601485	-3.264447	-3.044062	-4.115530	-3.144085	-3.007493	-3.034957	-3.435413	-3.034093	-2.955670	-2.476477	
FBgn0001978	-2.745449	-4.392998	-4.515059	-4.660295	-3.947406	-4.441338	-4.225551	-3.959813	-3.685246	-3.678295	-4.443581	-3.913631	-4.228988	-3.854823	-3.764396	-3.535105	-3.630519	-3.585405	-3.454172	-3.287345	-3.014909	-3.425875	-3.567189	-3.450543	-3.549896	-3.190204	-2.860273	-2.984295	-3.121299	-2.897289	-3.023482	-2.554530	
FBgn0001980	-16.096174	-9.481538	-15.093409	-0.668940	-14.464089	-16.264257	-11.250514	-2.388455	-10.267022	-11.565583	-2.211253	-15.236435	-17.237303	-3.494042	-2.224776	-15.839467	-3.861161	-12.327296	-14.355750	-4.232315	-3.946162	-13.777813	-2.902988	-3.760987	-16.172188	-5.062718	-6.368578	-5.800110	-15.087443	-6.503120	-6.852352	-6.753908	
FBgn0001981	-5.626319	-4.103838	-4.621949	-2.543619	-1.446439	-4.306095	-4.243510	-3.193106	-3.787099	-4.599972	-3.009123	-2.680721	-4.515242	-3.083498	-3.214361	-3.003899	-3.465341	-3.832023	-4.653494	-3.996863	-3.767926	-5.581974	-3.655959	-3.588265	-3.546747	-4.084757	-4.044217	-3.898769	-4.622447	-4.664342	-4.178917	-4.517083	
FBgn0001983	-53.259282	-8.812597	-31.042365	-45.607187	-8.212905	-52.333056	-7.328468	-11.088647	-4.692745	-9.399496	-20.014156	-0.904461	-33.218319	-9.039007	-21.149045	-9.252075	-9.615855	-1.333189	-8.532791	-8.151377	-10.651458	-4.248385	-3.367111	-17.546531	-2.683173	-6.252505	-4.324168	-10.096016	-2.030201	-6.213811	-3.117065	-4.551908	
FBgn0001986	-22.646053	-20.427249	-23.363210	-0.124847	-23.290632	-23.799202	-22.326450	-4.268119	-21.804884	-22.777633	-3.008369	-23.514853	-24.331324	-4.288722	-3.368278	-23.092043	-6.485988	-22.608916	-23.413321	-7.445298	-7.040299	-22.620752	-7.436521	-6.299514	-23.068247	-8.060054	-10.470261	-10.287854	-22.546565	-11.578804	-10.986172	-14.212330	
FBgn0001987	-24.153906	-6.681486	-7.806421	-1.634820	-8.662970	-11.946338	-5.976086	-1.842316	-7.672564	-3.096334	-1.770781	-5.335299	-6.247404	-3.753450	-2.468373	-4.999638	-2.477159	-6.209608	-3.793338	-4.534908	-3.449917	-4.854121	-3.588012	-2.900418	-4.191416	-4.620431	-4.733065	-4.509259	-5.102453	-5.593438	-4.917570	-6.636570	
FBgn0001989	-2.914071	-5.424552	-5.228840	-2.659893	-5.326057	-6.073304	-5.723912	-3.875632	-4.762774	-5.045088	-2.647838	-5.414733	-6.275021	-1.725688	-3.642210	-4.779540	-2.917227	-4.598131	-5.370784	-3.442315	-3.538782	-4.112423	-2.748371	-3.895602	-4.659846	-3.023818	-2.888314	-3.368436	-3.860480	-3.139029	-3.399038	-2.927635	
FBgn0001990	-3.547152	-5.503599	-7.076542	-1.484649	-5.169338	-7.068975	-5.641351	-3.284456	-4.562608	-5.258536	-3.061960	-5.248296	-7.137133	-3.373033	-3.392983	-5.050308	-3.414157	-4.508140	-5.347270	-3.503140	-3.436973	-4.228575	-3.591771	-1.753209	-5.043587	-3.465558	-3.419973	-3.578049	-4.184183	-3.322809	-3.421702	-3.199589	
FBgn0001991	-35.454512	-35.860998	-34.615337	-37.005542	-35.346950	-3.427120	-34.740469	-36.139114	-35.275065	-4.867956	-35.779976	-34.340873	-4.969916	-35.798310	-6.949451	-0.397119	-35.577964	-34.822279	-6.274168	-35.507716	-9.060680	-2.569160	-35.379067	-9.541588	-1.784019	-4.563054	-35.262773	-10.670862	-3.934488	-7.384371	-6.130407	-8.360070	
FBgn0001994	-25.379683	-13.691411	-21.416300	-10.351407	-17.354904	-24.001875	-15.052844	-8.615037	-15.321916	-15.713670	-0.080479	-18.263416	-21.820710	-11.664747	-11.278258	-18.424206	-3.544247	-16.361167	-16.509745	-11.362919	-10.411865	-15.847764	-4.422836	-3.581721	-18.899690	-13.887225	-5.378722	-6.146814	-17.829583	-12.485884	-6.950390	-7.398739	
FBgn0002021	-18.494315	-18.445033	-11.367249	-19.854323	-17.264411	-1.912479	-14.147635	-19.438640	-19.068379	-2.145455	-16.088857	-12.439346	-1.124657	-19.149252	-3.013424	-3.031431	-13.574702	-13.418952	-2.068239	-18.796835	-4.099897	-3.795612	-14.207200	-3.466898	-2.646419	-5.106256	-18.524160	-4.677628	-3.749995	-6.126578	-5.570325	-7.297771	
FBgn0002022	-6.361908	-6.547581	-5.169050	-1.637490	-7.141059	-5.936930	-7.104244	-2.227382	-7.249277	-6.968459	-1.792822	-7.442752	-6.981553	-2.423005	-2.808765	-7.008226	-2.637650	-7.340694	-7.144798	-3.433084	-2.822120	-6.912358	-2.558911	-3.071889	-7.106725	-3.629404	-6.291442	-3.436102	-6.733247	-5.717916	-5.044002	-5.697564	
FBgn0002031	-9.411092	-10.195153	-8.142279	-10.288288	-9.481610	-1.641945	-8.520882	-10.243636	-9.783069	-2.832159	-9.094898	-8.329430	-1.408888	-9.984681	-3.950519	-2.750221	-9.793103	-9.047500	-2.638749	-9.534862	-5.359266	-3.954443	-9.434779	-3.449377	-2.509947	-2.748065	-9.248559	-2.924477	-3.443418	-4.980951	-4.171001	-3.271788	
FBgn0002044	-6.673766	-5.629081	-3.955683	-7.279722	-5.034854	-4.812989	-3.752250	-6.888068	-5.157501	-2.643319	-4.299793	-3.666337	-3.254401	-6.783120	-3.535463	-3.427960	-4.897735	-3.675764	-2.255857	-6.236306	-3.231393	-2.885938	-4.838211	-2.884415	-2.578550	-4.009312	-4.662852	-2.502798	-2.311279	-3.803334	-2.740884	-3.017569	
FBgn0002069	-11.831556	-11.009651	-5.505644	-12.457059	-10.313242	-2.757557	-6.386191	-12.101340	-10.344960	-2.571105	-8.907724	-6.746300	-1.101875	-11.668704	-3.527178	-3.624903	-7.544725	-6.751428	-1.800483	-11.525196	-4.509886	-3.905663	-7.478330	-2.885293	-2.276553	-5.126029	-10.353838	-4.048688	-3.391302	-4.272188	-4.898550	-3.538277	
FBgn0002121	-28.087753	-15.076030	-26.661278	-0.789839	-24.127384	-27.692270	-17.702796	-2.660723	-18.161685	-18.092107	-1.614458	-26.361313	-27.218784	-2.960825	-2.274770	-26.804212	-3.573838	-20.649968	-21.000894	-4.946439	-3.785891	-20.168532	-4.204202	-3.591410	-27.724642	-4.521581	-6.114424	-5.621655	-21.282756	-6.896503	-5.482685	-7.873915	
FBgn0002174	-15.217425	-15.591687	-13.189658	-16.222470	-14.865585	-0.896507	-14.244586	-15.851125	-15.407067	-2.314821	-15.340717	-13.807497	-1.391382	-15.748891	-3.735226	-2.677820	-15.620187	-14.841945	-3.016591	-15.343742	-5.729263	-4.178826	-15.088074	-4.895430	-3.439248	-5.517127	-14.979474	-6.585942	-5.151549	-3.640862	-6.720067	-5.086690	
FBgn0002183	-10.506283	-9.801342	-13.271808	-3.034407	-11.219302	-13.479893	-10.731331	-2.107786	-9.906664	-10.729142	-2.601782	-11.359831	-12.941343	-2.911788	-2.758929	-11.291917	-2.237957	-10.434709	-10.829081	-2.819052	-2.689187	-10.189721	-2.938631	-2.841510	-11.455670	-3.271373	-3.091862	-3.060773	-10.410437	-3.746070	-3.327104	-2.274162	
FBgn0002283	-4.048581	-3.860473	-4.456393	-4.523126	-3.627420	-4.580383	-3.622627	-3.766645	-3.448577	-3.579957	-3.874616	-3.438540	-4.513384	-3.599161	-3.859751	-3.467931	-3.339693	-3.118528	-3.419711	-3.414419	-3.274452	-3.065049	-3.471404	-3.485731	-3.317721	-3.172775	-3.003433	-3.079167	-2.994123	-3.179167	-3.171407	-2.987951	
FBgn0002284	-2.759966	-4.888921	-5.417938	-3.748395	-4.496320	-5.317612	-4.869872	-3.509263	-3.923867	-4.429092	-3.809383	-4.476026	-5.393075	-3.335065	-3.430915	-4.047326	-3.295377	-3.903964	-4.447076	-2.896177	-3.052939	-3.521578	-3.239450	-3.384584	-4.088798	-3.013877	-2.845574	-2.957010	-3.519942	-2.620556	-2.850657	-2.498569	
FBgn0002306	-18.201738	-11.910576	-9.343846	-18.861017	-11.357128	-1.827495	-9.373806	-13.457116	-11.218720	-1.812076	-11.689595	-8.789776	-1.865784	-12.456064	-4.383563	-2.416520	-11.381915	-9.319515	-2.317851	-12.812888	-4.379693	-2.581673	-10.741203	-4.286904	-1.956127	-4.878927	-10.972353	-5.120354	-2.948108	-5.851171	-5.167029	-6.007881	
FBgn0002354	-3.979687	-4.110918	-3.509182	-4.681215	-3.260801	-2.291985	-3.857055	-4.323108	-4.575519	-2.887295	-3.954149	-3.661773	-2.589600	-4.215119	-3.200057	-2.213848	-4.228316	-4.524988	-3.174261	-3.945274	-3.958555	-3.912773	-4.098822	-3.556375	-2.841095	-3.786253	-3.878049	-3.775670	-3.783258	-3.592814	-3.555078	-3.616781	
FBgn0002413	-4.306582	-2.855689	-3.244821	-4.288781	-3.305170	-3.899810	-3.314702	-4.014633	-3.730222	-3.625380	-3.949678	-3.595280	-4.359952	-4.113818	-3.770936	-3.945060	-3.032034	-2.806161	-3.237463	-3.819692	-3.474979	-3.317513	-3.605873	-3.445532	-3.256469	-3.688007	-3.664970	-3.143982	-3.386466	-3.473390	-3.051165	-2.889308	
FBgn0002431	-15.394363	-10.309196	-15.590983	-0.440240	-14.435357	-16.528748	-12.407035	-3.024969	-12.957850	-11.173933	-1.610428	-15.942388	-15.404817	-3.725800	-2.894966	-15.685288	-5.154235	-15.581687	-16.184863	-6.915277	-5.640987	-16.039956	-5.574329	-4.999814	-16.645030	-6.285833	-7.848151	-6.154954	-15.276073	-7.812994	-7.636857	-6.122179	
FBgn0002441	-3.011814	-4.466587	-5.258999	-4.495238	-3.992822	-5.268534	-4.458453	-3.753498	-3.706174	-4.143573	-4.159987	-4.005885	-5.244821	-3.477496	-3.694430	-3.961311	-3.492978	-3.487439	-3.933271	-2.967406	-3.130035	-3.312521	-3.166068	-3.577475	-3.873516	-3.003056	-2.828872	-2.959564	-3.130749	-2.612109	-2.944637	-2.567419	
FBgn0002466	-39.740188	-4.810067	-36.658669	-5.204264	-28.727398	-39.278687	-7.280557	-1.279148	-8.307056	-8.336887	-1.491427	-29.733118	-38.308034	-3.855979	-4.680558	-31.429871	-1.295685	-10.686531	-10.954000	-4.360895	-3.146871	-11.608069	-3.515155	-3.320030	-32.058391	-5.377583	-3.986774	-3.802835	-14.550804	-4.949089	-6.002603	-6.932426	
FBgn0002521	-3.816089	-4.510720	-6.500256	-2.992422	-4.517111	-6.722676	-4.764773	-2.821791	-3.479828	-4.612787	-3.187296	-4.629606	-6.737701	-2.843318	-3.254725	-4.549436	-3.087391	-3.736050	-4.707942	-2.921499	-3.009957	-3.666475	-3.050322	-3.359897	-4.695060	-3.245715	-2.815710	-2.974571	-3.702921	-2.906421	-2.986861	-2.869107	
FBgn0002522	-8.059055	-4.480511	-5.402568	-5.978704	-4.552605	-3.066388	-4.388815	-3.026578	-4.214131	-2.609915	-4.177194	-4.383425	-3.019589	-4.229769	-3.101926	-2.553229	-2.983137	-4.768209	-3.095667	-3.314355	-3.152637	-3.306746	-3.507212	-3.459695	-3.077964	-3.123245	-3.202072	-3.075478	-3.942373	-3.361856	-3.966847	-3.522357	
FBgn0002524	-3.421469	-4.288172	-4.458338	-4.838851	-4.110442	-3.839708	-4.101238	-4.000951	-3.814402	-3.384889	-4.540455	-3.863408	-3.492270	-3.826689	-3.647800	-3.149654	-3.818111	-3.598474	-3.117701	-3.465344	-3.440637	-3.004131	-3.654984	-3.472829	-3.014372	-3.338691	-3.299823	-3.103564	-2.801598	-2.951434	-2.936129	-2.866967	
FBgn0002525	-27.229898	-0.615412	-15.380784	-6.911388	-9.961063	-25.391850	-2.780036	-1.905767	-3.748702	-3.161540	-2.943731	-9.806313	-17.629648	-6.737922	-6.720326	-12.199010	-3.403145	-4.710141	-5.243247	-5.057694	-4.463049	-5.320287	-3.974750	-4.750356	-12.090610	-7.054694	-4.527255	-4.713542	-7.796007	-5.805512	-5.561225	-6.831490	
FBgn0002526	-32.543363	-7.402382	-11.353403	-32.555266	-9.298456	-2.989420	-6.574731	-11.023719	-8.256219	-1.806182	-13.507198	-7.353085	-3.432157	-12.656908	-6.073791	-0.882135	-9.398342	-7.078818	-2.148500	-11.814879	-6.394676	-2.104887	-10.233102	-6.661891	-2.779794	-4.720817	-9.708137	-5.489035	-4.436955	-6.710526	-6.390054	-6.476417	
FBgn0002527	-18.363391	-4.385279	-4.089282	-18.372749	-6.411447	-2.014123	-3.150574	-7.427195	-5.518163	-1.462908	-5.375207	-3.431009	-2.000393	-9.370555	-5.346774	-1.880824	-4.681930	-3.925646	-2.613517	-8.297546	-5.574525	-4.593753	-5.890615	-4.827026	-3.048049	-6.032414	-6.217228	-5.002961	-3.556054	-7.000444	-4.762343	-5.695665	
FBgn0002528	-13.381085	-6.386176	-5.843102	-12.906564	-7.896347	-1.101391	-5.550450	-8.076905	-6.856549	-1.382675	-7.468641	-6.516703	-1.946032	-9.207987	-4.803983	-3.360033	-6.115820	-6.066751	-3.215918	-8.816564	-4.414601	-2.632847	-6.945495	-2.971180	-3.986487	-7.826659	-7.555311	-5.991860	-4.494536	-6.887002	-5.775107	-8.103264	
FBgn0002543	-25.864526	-5.819891	-22.551815	-7.473320	-9.726866	-25.096444	-7.245849	-2.042255	-6.296009	-8.236860	-1.207822	-11.335097	-23.308668	-5.194542	-7.149036	-12.190491	-1.317184	-7.995838	-10.015429	-3.728888	-3.893989	-8.903424	-2.491538	-2.658265	-14.002457	-5.874003	-3.505520	-3.172057	-10.579291	-5.893574	-4.464281	-5.533558	
FBgn0002552	-9.027772	-9.791877	-12.027044	-1.077805	-10.106728	-12.387919	-10.285290	-2.308280	-9.039957	-10.291183	-2.278498	-10.262357	-12.443647	-1.916026	-2.820400	-9.546766	-3.542833	-9.456994	-10.274074	-3.519630	-3.815579	-9.349656	-4.022458	-3.695884	-10.306725	-3.634623	-4.067077	-3.772928	-9.485005	-3.843627	-3.748400	-4.173100	
FBgn0002561	-45.577976	-10.949211	-44.649817	-17.709307	-30.840266	-45.463783	-13.569462	-1.059484	-13.819272	-14.441204	-7.325346	-32.756798	-45.265049	-2.758043	-7.216742	-33.796991	-1.861045	-16.394271	-17.164273	-2.117302	-2.603067	-16.898914	-3.040678	-6.497386	-35.771465	-3.460154	-2.709364	-3.501902	-20.138681	-3.542533	-3.879839	-4.458819	
FBgn0002567	-3.613272	-4.960116	-4.877512	-5.295104	-4.613259	-2.339015	-4.753633	-4.502817	-4.337464	-2.997718	-4.974567	-4.409275	-2.427662	-4.301584	-3.307213	-2.635669	-4.252458	-4.203519	-2.860492	-3.825194	-3.579511	-3.047398	-3.962722	-3.500484	-2.838225	-3.521823	-3.534841	-3.458259	-3.246913	-3.359654	-3.318742	-3.126479	
FBgn0002578	-31.740995	-23.561907	-10.985760	-32.656608	-22.204047	-0.539660	-12.149448	-25.074206	-23.398862	-2.630856	-14.674857	-12.613109	-1.555108	-26.236243	-4.011080	-3.061340	-16.182301	-14.364609	-3.762265	-24.373273	-6.277328	-5.201124	-16.080848	-4.589518	-3.828311	-6.137899	-18.112542	-7.348247	-6.070281	-8.215742	-6.993554	-9.447822	
FBgn0002579	-7.669971	-5.118414	-6.167965	-0.767413	-5.835709	-7.736631	-6.076500	-3.444265	-6.907823	-7.575582	-2.680212	-6.910649	-9.153142	-2.559359	-2.757913	-8.387825	-2.710989	-7.822175	-8.092151	-3.545188	-2.047981	-7.474874	-3.917185	-4.235622	-8.827007	-5.419628	-6.114417	-5.968627	-7.617563	-6.055600	-6.087794	-5.787607	
FBgn0002590	-4.595300	-2.431330	-3.697503	-2.692309	-3.710375	-3.809077	-2.043424	-3.253475	-3.498098	-3.578641	-2.844121	-3.658681	-3.618844	-2.438410	-3.269058	-5.474035	-4.073143	-5.471984	-4.156898	-3.635591	-4.130336	-4.439465	-3.645947	-3.195312	-4.168739	-4.109170	-3.558297	-4.177971	-4.956177	-3.927791	-4.146052	-3.927377	
FBgn0002592	-33.179517	-5.241562	-8.467541	-25.943988	-5.954814	-29.499188	-3.901085	-7.182373	-4.916404	-2.852768	-9.329329	-2.157954	-8.138418	-7.636179	-6.884518	-5.305273	-5.402561	-2.455033	-2.510287	-6.558117	-4.260442	-2.211858	-4.183799	-5.603539	-1.738504	-4.319525	-4.365982	-4.163787	-1.794005	-4.282900	-2.986470	-3.910366	
FBgn0002593	-6.027117	-5.137188	-5.096335	-2.026291	-6.092058	-5.288626	-3.879612	-2.326407	-5.954459	-6.254936	-1.930581	-6.542172	-7.447900	-2.731990	-2.251919	-6.507380	-2.563713	-6.270787	-5.970975	-3.746054	-3.538465	-6.061539	-2.823745	-2.073944	-5.272401	-3.572897	-4.733261	-4.377891	-6.281224	-4.572408	-4.782985	-4.814458	
FBgn0002607	-5.636737	-3.803993	-3.188459	-1.718460	-4.624320	-4.328198	-3.832689	-2.995496	-4.950997	-5.251006	-2.861285	-4.280949	-4.773301	-3.074908	-1.723819	-3.532775	-3.293434	-5.516516	-5.872941	-3.663952	-3.752933	-5.565443	-3.056435	-2.733372	-6.281287	-3.899948	-4.097528	-3.736756	-5.544764	-4.132520	-4.320307	-4.757569	
FBgn0002609	-33.201683	-13.222041	-5.073925	-31.458247	-11.943226	-14.826337	-4.808484	-16.123813	-11.766247	-3.358369	-7.754388	-4.988540	-1.678953	-14.539144	-4.018131	-8.222021	-7.138204	-5.440521	-1.230097	-14.268954	-4.313771	-5.111236	-6.893081	-2.203019	-1.985111	-5.685992	-7.852170	-3.081841	-2.571064	-6.256561	-3.389066	-4.484892	
FBgn0002622	-4.947073	-1.978179	-3.351334	-2.018129	-3.089868	-5.361046	-4.114913	-2.810870	-4.441939	-4.584661	-2.234881	-4.508639	-4.289986	-3.649482	-3.008052	-5.184027	-3.258369	-4.774368	-4.954967	-3.373822	-3.556172	-4.670612	-4.067240	-3.299521	-4.676684	-3.948379	-3.938677	-3.631296	-4.702347	-3.971190	-3.788759	-3.911692	
FBgn0002626	-6.137435	-3.275334	-4.552697	-1.565341	-5.481977	-5.865022	-3.205109	-2.599097	-3.934871	-5.283673	-2.049711	-5.587441	-5.658253	-2.405300	-1.993642	-6.107008	-3.147803	-5.472719	-5.835585	-4.389426	-4.055315	-5.803780	-3.610046	-3.138879	-6.354439	-4.488042	-4.487151	-4.125347	-5.770143	-5.135191	-4.102215	-4.589493	
FBgn0002631	-58.421399	-5.259981	-54.844065	-40.784935	-28.355370	-58.316411	-6.091956	-3.000881	-7.438241	-7.512666	-8.561317	-29.452638	-55.740793	-7.795945	-12.685389	-31.776558	-0.987046	-7.714576	-8.320691	-3.371839	-2.917210	-9.168142	-2.603616	-7.676858	-32.791956	-5.673680	-1.661234	-2.040595	-10.421421	-3.742283	-3.803243	-3.341293	
FBgn0002633	-50.009555	-9.137457	-18.953847	-37.088441	-26.381688	-48.934007	-4.995258	-10.176711	-10.339448	-9.489591	-5.503562	-9.836113	-22.092676	-18.317793	-1.343549	-28.854959	-3.515887	-5.434481	-6.610895	-12.270631	-3.208980	-11.181815	-4.540364	-1.057341	-13.030238	-3.783636	-5.323853	-1.754948	-8.587836	-5.840129	-2.476567	-5.054641	
FBgn0002638	-32.338701	-32.089914	-33.459571	-0.034871	-32.838401	-33.982793	-32.389110	-5.011696	-32.378652	-32.635181	-4.159047	-32.959388	-33.618592	-5.342336	-5.008147	-32.486969	-8.805958	-32.121696	-32.783549	-10.562194	-10.202394	-31.805124	-9.396890	-8.629536	-32.452742	-10.059953	-13.692897	-14.127651	-31.886154	-15.049093	-13.966785	-18.828253	
FBgn0002643	-8.047044	-2.438077	-5.495728	-1.603747	-4.786733	-6.847885	-3.853105	-3.027127	-3.767424	-3.096732	-2.588961	-5.814829	-7.224463	-2.444315	-2.722264	-6.516892	-3.353630	-4.949207	-5.669776	-3.884307	-3.514214	-5.981458	-2.671708	-2.777721	-4.916667	-3.809161	-4.352322	-3.894302	-6.099328	-4.618296	-4.150043	-5.011844	
FBgn0002645	-3.225695	-4.070479	-4.192778	-3.729910	-3.984264	-4.081946	-4.394607	-3.649763	-3.725554	-3.692771	-4.170206	-3.950152	-4.248010	-3.342144	-3.655103	-3.549935	-3.584713	-3.849132	-3.882861	-2.887293	-3.684001	-3.291123	-3.386061	-3.449883	-3.464187	-3.064327	-2.787464	-3.457676	-3.269041	-2.933460	-2.984353	-2.574909	
FBgn0002673	-2.794718	-4.709461	-5.525829	-5.436035	-4.239532	-4.941262	-4.396914	-4.139376	-3.638060	-3.775197	-4.853559	-3.786431	-4.609070	-3.748202	-3.940289	-3.470775	-3.673874	-3.401146	-3.604420	-3.032658	-3.184290	-3.095570	-3.420528	-3.666559	-3.183673	-3.169666	-2.917440	-3.271177	-2.905904	-2.729593	-2.953372	-2.509260	
FBgn0002715	-11.736514	-8.654620	-13.096454	-1.343725	-11.501038	-13.934796	-10.026389	-1.166009	-9.574481	-10.468428	-2.568467	-11.570981	-13.920709	-2.471924	-3.039551	-12.441559	-2.866854	-10.199837	-10.775834	-3.403882	-5.135814	-10.342986	-4.109634	-2.564636	-12.181017	-5.285287	-5.248244	-5.502594	-10.998300	-6.056439	-4.845290	-5.483984	
FBgn0002719	-21.132791	-18.029418	-8.474891	-22.413025	-17.338350	-5.568384	-9.950478	-19.189617	-17.144641	-3.211449	-12.201769	-9.373224	-1.450887	-18.601277	-6.168352	-3.861069	-11.690398	-10.272400	-1.524260	-18.380822	-5.691170	-3.916471	-11.968833	-3.747004	-1.344500	-6.106082	-13.676573	-4.347505	-2.038801	-6.571704	-4.016773	-4.841551	
FBgn0002734	-56.157816	-1.850462	-47.593593	-39.032215	-22.604031	-55.527602	-2.709965	-3.587775	-3.788059	-2.853234	-10.802410	-22.476365	-50.173773	-7.833179	-4.153694	-26.070447	-3.815202	-3.743503	-3.791478	-4.347771	-1.395721	-4.749743	-5.873504	-4.645346	-25.524712	-2.835796	-3.433072	-2.453574	-5.360148	-2.630650	-3.505364	-3.985993	
FBgn0002736	-29.514841	-28.501963	-31.282327	-0.062867	-30.297283	-31.074047	-29.853796	-4.256435	-29.495421	-30.000550	-4.052641	-30.612435	-31.569678	-4.861192	-3.982682	-30.307120	-6.918890	-30.881507	-30.419298	-7.962154	-8.476070	-29.598689	-7.516623	-7.482934	-30.317408	-8.167953	-11.932086	-11.219262	-29.876536	-12.564353	-9.984562	-14.965426	
FBgn0002774	-19.313799	-2.609884	-11.970252	-2.409042	-5.844541	-17.633391	-4.166857	-1.478908	-3.643353	-4.536477	-2.068844	-6.650929	-13.864255	-3.296319	-2.971693	-8.023687	-2.522671	-4.890962	-5.948821	-3.469783	-3.138066	-5.465841	-3.264083	-3.492154	-8.694560	-3.715481	-3.594156	-3.797046	-7.260442	-4.627026	-4.504258	-5.664526	
FBgn0002775	-5.835741	-6.996047	-9.232199	-2.605458	-6.996464	-9.143814	-7.239270	-2.421430	-6.160495	-7.051502	-2.927447	-7.127500	-9.278031	-2.279658	-3.031417	-7.041276	-2.681692	-6.260246	-7.163093	-2.435064	-2.789421	-6.111142	-2.648215	-3.182372	-6.953101	-2.851025	-2.785213	-2.905634	-6.227214	-3.377457	-3.075895	-3.482808	
FBgn0002778	-4.877153	-5.193241	-5.233400	-5.535808	-5.517498	-2.080060	-5.835399	-5.368640	-5.463651	-2.517594	-5.463275	-5.463956	-2.121228	-5.221060	-3.202740	-1.682147	-5.239929	-5.370975	-3.028643	-4.726199	-4.511585	-2.902858	-5.024241	-4.138061	-2.264523	-3.541686	-4.912861	-4.901360	-3.247168	-3.519956	-4.499017	-4.347205	
FBgn0002780	-11.990623	-5.087411	-9.203750	-2.655202	-10.032552	-10.820411	-4.640272	-3.176312	-4.494855	-4.842443	-2.672932	-9.540025	-9.736384	-4.835961	-1.915104	-10.800595	-4.013012	-8.541766	-8.181146	-4.966368	-2.292900	-5.198348	-4.076570	-1.343668	-11.815679	-3.226427	-3.457931	-3.484873	-4.500271	-2.892666	-3.185878	-4.727732	
FBgn0002781	-28.864314	-4.632821	-24.740982	-1.489645	-21.460287	-28.333326	-6.965213	-2.363743	-7.995332	-7.760517	-1.277270	-22.205415	-25.934737	-3.890122	-2.120238	-23.391344	-2.999822	-9.829738	-10.106237	-4.859029	-3.413789	-10.798258	-3.410068	-2.651211	-24.141648	-3.798805	-5.481186	-4.109948	-12.838781	-6.029874	-4.820181	-6.134177	
FBgn0002783	-34.353757	-21.846427	-33.743525	-0.318868	-33.051063	-34.312512	-24.863352	-3.253753	-26.089900	-26.514725	-2.526198	-33.870106	-34.331594	-2.886903	-2.516049	-34.259998	-5.718884	-30.144243	-29.495802	-5.766228	-6.026941	-24.130299	-5.535664	-5.813593	-34.699998	-6.471842	-9.201970	-8.109022	-33.887136	-9.642810	-8.922645	-11.966365	
FBgn0002787	-8.974964	-2.827614	-8.311388	-7.674310	-4.226684	-9.130926	-3.361268	-3.317683	-3.264423	-3.569035	-4.665016	-4.727467	-8.606415	-3.212079	-2.960574	-5.056367	-2.994117	-3.322925	-3.736425	-3.198302	-2.332884	-3.544116	-3.755402	-3.472233	-5.623091	-3.047474	-3.232850	-2.491380	-4.273522	-3.677222	-2.888881	-2.634640	
FBgn0002789	-13.128888	-14.803049	-13.914467	-15.134501	-14.285487	-0.604077	-14.430574	-14.348684	-14.280862	-2.932765	-14.613536	-13.865935	-2.158185	-14.159132	-4.227439	-1.766563	-13.934583	-14.282603	-4.460599	-13.663113	-6.915954	-4.103612	-14.023545	-5.852000	-3.512746	-6.131028	-13.669530	-8.569542	-5.921325	-3.451812	-7.730539	-8.554015	
FBgn0002872	-21.457164	-22.603823	-24.687217	-0.158775	-23.129986	-24.329106	-23.123125	-3.676747	-22.562171	-23.114893	-3.038010	-22.550450	-23.978061	-3.722530	-3.450368	-22.726170	-5.932216	-22.109296	-22.707593	-6.910875	-6.750205	-22.443823	-6.517296	-6.318921	-22.524680	-7.207789	-10.775803	-7.693138	-22.536276	-17.410989	-4.785233	-18.624821	
FBgn0002873	-2.722500	-4.976762	-6.876656	-4.245072	-4.556048	-6.800115	-4.983675	-3.524373	-3.706917	-4.507332	-4.055927	-4.497039	-6.777846	-3.360438	-3.569347	-4.218363	-3.380482	-3.688048	-4.614702	-2.875958	-3.039380	-3.449069	-3.169751	-3.386533	-4.224991	-2.952397	-2.742072	-2.959981	-3.409618	-2.641883	-2.755477	-2.413090	
FBgn0002891	-5.630712	-5.136132	-7.985243	-3.271762	-5.581800	-8.242805	-5.364835	-2.754821	-4.717071	-5.360381	-2.864475	-5.753988	-8.052334	-2.796099	-2.689620	-5.827580	-2.672224	-4.799319	-5.614383	-2.958862	-2.649324	-4.850483	-2.843572	-2.604171	-5.801752	-2.878392	-2.815625	-2.662345	-4.888865	-3.313132	-2.943348	-3.105492	
FBgn0002899	-3.296698	-4.307484	-5.856844	-5.037191	-3.990745	-5.626917	-4.213827	-3.846232	-3.370031	-3.824555	-4.592890	-3.888577	-5.330409	-3.607532	-3.799482	-3.620424	-3.514496	-3.309049	-3.735882	-3.243008	-3.213554	-3.043381	-3.269667	-3.377668	-3.509232	-3.125439	-2.842401	-3.013496	-3.126240	-2.734824	-2.858287	-2.559181	
FBgn0002901	-2.449631	-4.974185	-6.326109	-4.862420	-4.603874	-6.091006	-5.290634	-3.740350	-3.985210	-4.621232	-4.431089	-4.487913	-5.997674	-3.421724	-3.644606	-4.104066	-3.703019	-4.001356	-4.566447	-2.922701	-3.122398	-3.515907	-3.190483	-3.404122	-4.096624	-2.910375	-2.776518	-2.964879	-3.326551	-2.447894	-2.790355	-2.274519	
FBgn0002905	-26.446339	-3.694983	-21.034518	-4.487207	-14.554772	-25.760023	-4.997349	-1.832368	-5.573995	-5.974464	-1.967743	-15.425392	-22.509560	-3.779283	-1.901461	-17.178468	-2.410391	-6.962035	-7.238657	-4.073470	-2.635716	-7.915138	-3.375327	-2.093730	-17.766388	-3.806195	-3.549572	-2.986580	-9.435357	-4.596078	-3.816263	-4.924070	
FBgn0002906	-6.182015	-6.614822	-9.127211	-3.032655	-6.948281	-9.128156	-6.940367	-2.558114	-6.001062	-6.842933	-2.923244	-6.962172	-9.174713	-2.969548	-2.817206	-6.962304	-2.370453	-6.115704	-7.047473	-2.758883	-2.315742	-6.065653	-2.965859	-2.746211	-7.073019	-3.007782	-2.853452	-2.531616	-6.227282	-2.975526	-2.986374	-3.475644	
FBgn0002914	-23.291623	-3.024776	-18.766936	-1.595713	-15.082362	-22.729526	-4.885173	-1.769068	-5.559699	-5.648664	-1.400846	-15.661659	-19.293611	-3.015529	-3.039520	-16.837895	-2.747152	-6.821852	-7.561276	-4.354520	-4.136927	-7.673476	-2.720481	-3.543980	-17.187639	-5.000583	-5.161384	-4.597323	-10.549457	-7.061556	-5.247318	-6.475675	
FBgn0002921	-12.571315	-10.556765	-8.936038	-13.624016	-9.876764	-2.403889	-8.984926	-11.692092	-9.713202	-3.381056	-10.194507	-8.368582	-2.937929	-11.209810	-2.827823	-0.829600	-9.985918	-8.527544	-3.544925	-10.834064	-5.777475	-2.460976	-9.425562	-6.075746	-2.177145	-4.972793	-9.661120	-5.687192	-3.300370	-3.717941	-4.470673	-4.576026	
FBgn0002924	-34.088498	-18.700242	-33.923889	-1.162574	-31.756261	-34.973677	-21.547063	-2.123416	-22.550486	-22.670772	-1.257520	-32.907163	-34.986088	-2.825995	-2.664865	-33.174281	-3.147680	-25.157802	-24.943033	-4.502909	-4.395369	-26.380240	-3.246341	-3.800538	-33.405221	-4.270063	-5.294991	-5.699199	-22.962412	-7.102750	-5.649224	-8.780811	
FBgn0002931	-49.103034	-49.242197	-49.462933	-0.566409	-49.394307	-49.552497	-49.601098	-2.942100	-49.355887	-49.500434	-1.744301	-49.652496	-49.874842	-3.048298	-2.323969	-49.512552	-4.359545	-49.340773	-49.661759	-5.772222	-4.915116	-49.220102	-4.554198	-4.001847	-49.503931	-5.573480	-7.180453	-6.527443	-49.166983	-8.321781	-6.710430	-9.501961	
FBgn0002932	-34.191186	-15.142599	-32.972702	-2.538605	-26.891097	-33.723720	-17.808505	-1.985384	-17.569769	-18.505783	-1.358384	-27.336744	-33.894227	-3.056123	-2.511737	-27.661106	-2.155731	-20.066368	-21.295156	-3.517211	-3.492705	-20.822366	-2.596312	-2.712926	-29.930379	-3.963015	-4.091700	-3.589659	-23.283950	-5.385409	-4.494863	-5.975787	
FBgn0002937	-3.750995	-3.090808	-3.112618	-3.295707	-3.387286	-3.688921	-3.694565	-3.707969	-3.953916	-3.969477	-3.171143	-3.606361	-3.613486	-3.476998	-3.533538	-3.761138	-3.401190	-3.719050	-3.803740	-3.342813	-3.527678	-3.765060	-3.355245	-3.444254	-3.701926	-3.349508	-3.425432	-3.186204	-3.498434	-3.189688	-3.085321	-3.257766	
FBgn0002945	-15.858401	-4.526258	-12.207149	-3.390241	-2.259367	-14.687067	-5.730633	-3.327717	-2.476287	-6.447824	-2.955451	-3.089363	-12.741440	-1.918331	-3.968027	-4.544511	-3.826528	-3.846102	-7.261817	-2.729300	-4.492915	-4.902891	-1.761901	-4.224458	-4.885344	-3.505863	-3.617377	-5.035836	-6.097493	-4.219043	-3.739970	-3.627060	
FBgn0002948	-7.149188	-3.553610	-7.488603	-6.874894	-4.479024	-7.900434	-3.786324	-3.186729	-3.109243	-4.132917	-4.790270	-4.749635	-7.637629	-3.343820	-4.272435	-5.150994	-2.760437	-3.741930	-4.464608	-2.714268	-2.614993	-3.784813	-2.883638	-3.528875	-5.493543	-2.943371	-2.624855	-2.597430	-4.290082	-2.693042	-2.784765	-2.696884	
FBgn0002962	-2.301699	-5.243151	-6.765387	-5.270784	-4.626431	-6.052650	-5.309399	-3.951040	-4.021729	-4.481972	-4.852241	-4.592768	-5.864145	-3.659063	-3.827597	-4.216676	-3.728013	-3.850045	-4.490955	-3.093391	-3.067851	-3.610129	-3.327435	-3.610329	-4.002402	-2.821057	-2.716411	-2.828536	-3.367796	-2.437508	-2.655927	-2.241844	
FBgn0002968	-28.630744	-25.699010	-5.778879	-28.898585	-25.209325	-16.905699	-5.041302	-26.755641	-25.199341	-16.499742	-1.884766	-7.198947	-7.106295	-25.650932	-7.215844	-18.311600	-2.238302	-10.347817	-5.039616	-26.699737	-10.417094	-17.000658	-2.079032	-0.903649	-7.838529	-10.019183	-3.203544	-3.063375	-7.048073	-10.918046	-2.318187	-5.144337	
FBgn0002973	-6.894459	-2.003973	-4.256434	-2.218351	-3.218168	-5.742575	-2.793235	-3.097578	-2.148446	-3.898795	-2.538354	-4.431666	-5.421812	-3.662562	-3.052837	-3.045748	-3.410447	-4.351354	-4.862925	-3.996756	-4.408847	-4.494598	-4.089771	-4.410681	-5.026675	-3.620211	-4.029631	-3.850020	-4.566032	-4.658579	-4.477532	-4.507015	
FBgn0002989	-36.329907	-32.956226	-37.169227	-0.084537	-36.764156	-37.747003	-34.474598	-3.871163	-34.890669	-35.090961	-3.477080	-37.146069	-37.857915	-4.382588	-4.327043	-36.768642	-7.274488	-36.264302	-37.158524	-7.948165	-7.921100	-36.838393	-7.205273	-6.883109	-37.003844	-7.783149	-11.289135	-11.819539	-36.430641	-11.970144	-11.439908	-15.650011	
FBgn0002997	-27.536617	-28.326987	-26.794565	-28.977388	-27.849323	-0.402227	-27.413005	-28.277164	-27.883396	-2.946759	-27.980437	-26.976496	-2.386395	-28.030909	-4.688625	-2.111339	-27.824146	-27.379266	-4.834737	-27.531288	-6.921988	-4.334127	-27.492961	-6.214780	-3.555066	-6.131036	-27.443124	-8.924271	-6.753660	-17.880834	-8.127267	-10.435526	
FBgn0003002	-44.185917	-44.324789	-44.379276	-0.465780	-44.343695	-44.654259	-44.497177	-2.964524	-44.361055	-44.514582	-1.831275	-44.586364	-44.812130	-3.892863	-2.503338	-44.556076	-4.165925	-44.433039	-44.529992	-5.928197	-5.126796	-44.259595	-4.940095	-3.844775	-44.394006	-6.215150	-7.330927	-6.160136	-44.127518	-8.334745	-7.285014	-11.384937	
FBgn0003008	-2.856450	-4.289990	-4.599040	-3.094323	-3.892083	-4.470500	-4.280302	-3.863658	-3.817140	-3.653272	-3.291854	-4.188100	-4.438103	-3.790749	-3.528472	-4.064075	-3.278462	-3.691028	-4.061329	-3.075250	-3.378009	-3.425279	-3.488633	-3.388045	-3.955796	-3.248321	-3.131389	-2.920701	-2.834847	-3.021899	-3.128136	-2.783557	
FBgn0003013	-13.056273	-3.271095	-10.533094	-1.907225	-8.615345	-12.310137	-4.569395	-2.218543	-4.700075	-4.688859	-1.293471	-9.454826	-11.468087	-3.533721	-2.283365	-10.674017	-2.607635	-5.118553	-6.315223	-3.653676	-3.897739	-6.732111	-3.099307	-3.203233	-10.830289	-4.111816	-4.536058	-4.482593	-8.863333	-4.881965	-4.912247	-6.094858	
FBgn0003015	-2.529589	-4.940307	-6.251949	-5.003680	-4.511712	-5.627263	-4.917453	-3.809855	-3.767575	-4.250007	-4.598500	-4.298137	-5.416574	-3.576596	-3.859278	-3.889646	-3.565059	-3.737322	-4.312104	-2.942240	-3.136959	-3.297654	-3.230583	-3.541549	-3.920173	-2.898405	-2.778614	-2.995798	-3.399950	-2.599729	-2.705179	-2.335762	
FBgn0003016	-30.998123	-31.074965	-27.519912	-32.307709	-30.303959	-1.386210	-28.306961	-31.543963	-30.367633	-2.625588	-28.578972	-27.908475	-2.454865	-31.383797	-5.049570	-1.090868	-30.056784	-28.738251	-4.074260	-30.910187	-6.652365	-2.972689	-29.442652	-6.266065	-1.890177	-4.706429	-29.928758	-7.915952	-4.304504	-7.161146	-5.828186	-8.001682	
FBgn0003022	-2.893004	-5.558096	-7.074861	-3.040766	-5.012501	-6.905556	-5.661313	-2.954185	-4.295980	-5.270064	-3.178037	-5.133652	-7.026725	-3.028681	-3.058949	-4.674101	-3.055958	-4.371965	-5.299209	-2.832331	-2.918954	-3.962053	-3.084368	-3.125018	-4.778214	-2.972994	-2.829003	-2.876841	-3.983540	-2.815978	-2.958012	-2.727991	
FBgn0003023	-2.461910	-5.199630	-6.641665	-5.382710	-4.679297	-5.818544	-5.056150	-3.879266	-4.006269	-4.517024	-4.907044	-4.342031	-5.769786	-3.420567	-3.844724	-3.697835	-3.651008	-3.734343	-4.530108	-2.944541	-3.121183	-3.367928	-3.291453	-3.653860	-3.833373	-2.995627	-2.823956	-2.771171	-3.284064	-2.658074	-2.845928	-2.134121	
FBgn0003028	-5.255121	-4.119266	-4.233168	-5.866637	-3.752034	-3.929947	-3.535857	-4.799750	-3.459679	-2.919436	-4.843398	-3.139786	-3.538340	-4.569310	-4.402291	-2.638633	-3.861891	-3.249193	-2.792040	-4.188854	-3.613415	-2.573770	-4.185815	-3.898987	-2.513665	-3.366698	-3.850154	-3.094475	-2.597358	-3.662030	-3.431393	-3.458460	
FBgn0003031	-3.577354	-3.799798	-3.170805	-4.263376	-3.106422	-2.522415	-4.259410	-4.211206	-4.265692	-3.162057	-4.087446	-3.948169	-2.332833	-3.843502	-3.515295	-3.036195	-4.156847	-4.293291	-3.705173	-3.805233	-3.887242	-3.746873	-3.801426	-3.554022	-2.976830	-3.527638	-3.635395	-3.548737	-3.488009	-3.558269	-3.222195	-3.092043	
FBgn0003034	-3.527564	-3.174389	-3.389299	-2.678004	-3.622467	-4.118943	-3.973169	-3.681099	-3.767465	-3.970153	-2.930229	-3.727697	-4.388264	-3.139269	-3.001015	-4.087107	-3.326668	-3.879276	-3.890805	-3.605670	-3.293611	-3.837572	-3.401130	-3.309196	-3.820980	-3.474679	-3.478439	-3.524564	-3.790228	-3.295515	-3.002756	-3.158290	
FBgn0003041	-18.415332	-19.392608	-19.842049	-0.339441	-19.225743	-20.175392	-19.582895	-3.264400	-18.799237	-19.612614	-1.983182	-19.260631	-20.350926	-3.691088	-2.957514	-19.307620	-4.826797	-19.116690	-19.552788	-5.656607	-5.369684	-18.853296	-5.331964	-4.586438	-19.387511	-6.275679	-8.346036	-6.761683	-18.785323	-8.271504	-8.000366	-10.241412	
FBgn0003042	-8.960219	-8.430041	-11.040792	-1.454704	-9.169763	-11.444502	-9.081861	-2.380445	-8.253932	-9.068379	-1.679666	-9.485243	-11.282471	-2.934628	-2.403250	-9.533493	-2.896779	-8.367755	-9.187004	-3.419752	-3.222052	-8.563194	-3.224495	-2.852602	-9.533796	-3.755058	-3.996838	-3.689388	-8.690849	-4.097694	-4.084553	-4.095285	
FBgn0003044	-13.106331	-4.925814	-11.470668	-3.044645	-10.049885	-12.314387	-6.010724	-2.365829	-6.298269	-5.563089	-0.890668	-10.540063	-12.464677	-3.794081	-3.602675	-11.306019	-2.001997	-7.722389	-7.416155	-4.437311	-4.142251	-8.770640	-2.990605	-2.577033	-11.285180	-4.750518	-4.303756	-3.654202	-9.322841	-5.268932	-4.546222	-3.549107	
FBgn0003048	-8.005855	-2.555830	-4.272959	-3.257958	-3.913560	-6.907754	-2.262637	-2.659170	-3.394527	-3.313772	-2.510351	-3.590799	-5.248873	-2.901025	-3.019984	-5.182715	-3.281452	-3.842085	-3.969761	-4.186075	-3.432290	-4.860436	-3.045268	-2.661385	-4.751572	-3.763116	-4.252461	-3.492896	-4.521691	-4.924699	-3.523331	-5.041352	
FBgn0003053	-22.238160	-2.265098	-11.013814	-20.355326	-3.437703	-11.595476	-3.029340	-3.248428	-2.075982	-2.629760	-8.237461	-3.748423	-10.335128	-5.227922	-11.524264	-3.748934	-3.223121	-2.332470	-3.676283	-3.681910	-3.508266	-2.173959	-4.755055	-8.420961	-4.272168	-5.295497	-3.515884	-3.691667	-3.029291	-3.365324	-5.054230	-3.740049	
FBgn0003062	-21.951434	-2.473184	-9.980765	-6.222098	-14.288713	-20.390403	-2.396489	-4.193446	-5.531245	-3.712100	-1.229737	-10.103751	-12.535239	-7.528533	-2.792983	-15.478676	-2.706357	-4.872315	-4.450737	-6.081345	-3.533437	-7.090331	-3.795965	-1.841564	-10.857965	-5.340836	-5.167449	-2.252351	-6.486957	-6.715661	-5.042391	-7.369484	
FBgn0003067	-37.948604	-1.084381	-26.399108	-16.435967	-17.125252	-37.228957	-2.535282	-1.323442	-4.078004	-3.940821	-3.685267	-17.251235	-29.226796	-7.809096	-8.254777	-19.312732	-2.007805	-5.140831	-5.012464	-3.647005	-3.288833	-6.513199	-4.809161	-5.035340	-19.795199	-8.497814	-5.227185	-4.156281	-8.275848	-5.944317	-5.874939	-6.830529	
FBgn0003071	-2.822258	-4.714029	-5.250166	-4.636081	-4.322263	-4.321248	-4.615260	-3.779825	-3.790814	-3.937571	-4.215464	-4.228619	-4.354146	-3.505861	-3.695474	-3.612282	-3.519311	-3.687914	-3.989071	-2.995635	-3.188489	-3.280792	-3.375435	-3.512014	-3.559369	-3.045316	-2.875475	-3.009856	-3.226551	-2.707789	-2.866053	-2.523714	
FBgn0003074	-4.660717	-4.633831	-5.394974	-3.516741	-4.650756	-5.458143	-4.784771	-2.786199	-4.211636	-4.378832	-2.584200	-4.637629	-5.236529	-2.807433	-2.905742	-4.476618	-2.733533	-4.576821	-4.840408	-2.958359	-2.892895	-4.449891	-2.898326	-2.847814	-4.489854	-2.943642	-3.104459	-3.008462	-4.397677	-3.392722	-2.766645	-3.315143	
FBgn0003075	-3.003817	-4.572880	-5.317957	-4.651288	-4.178671	-4.623593	-4.431913	-3.713505	-3.623924	-3.890166	-4.212917	-4.039470	-4.604656	-3.502077	-3.651635	-3.648955	-3.475032	-3.620284	-3.887245	-3.060115	-3.227386	-3.249529	-3.277665	-3.464614	-3.626443	-3.080298	-2.884055	-3.003745	-3.182276	-2.729337	-2.873360	-2.542570	
FBgn0003076	-7.708886	-9.679623	-9.597855	-9.979606	-9.251917	-1.090859	-9.477202	-8.852673	-8.828929	-2.735243	-9.485385	-9.028354	-2.154221	-8.613413	-2.209629	-2.209311	-8.700544	-8.747205	-3.571372	-8.125618	-3.988122	-3.013442	-8.368744	-3.252502	-3.246449	-2.990132	-7.907531	-5.641274	-3.821106	-5.003037	-5.376785	-7.487243	
FBgn0003079	-4.552657	-7.212128	-7.781466	-0.166262	-7.093525	-7.635721	-7.496872	-5.484923	-6.512484	-7.252033	-2.918925	-6.960654	-8.361784	-5.455012	-4.429446	-6.607300	-5.840479	-6.551864	-7.256759	-5.408285	-5.600270	-6.222404	-5.493671	-5.612772	-6.957928	-5.027337	-4.811900	-5.419967	-6.155391	-5.295795	-5.326130	-5.199065	
FBgn0003087	-2.784081	-4.801880	-6.073870	-4.432136	-4.328545	-5.928405	-4.813458	-3.572268	-3.723844	-4.352011	-4.170617	-4.324349	-5.775182	-3.349396	-3.577127	-4.020840	-3.354140	-3.711106	-4.365585	-2.884169	-3.119684	-3.463524	-3.170736	-3.400004	-4.040519	-2.945491	-2.887723	-2.940474	-3.300745	-2.576238	-2.810086	-2.485549	
FBgn0003089	-36.830774	-23.918398	-10.365397	-37.655849	-22.600698	-2.219563	-11.074532	-27.635046	-23.254713	-2.228775	-13.668282	-10.704689	-1.313444	-26.699241	-4.461318	-2.637684	-14.066289	-11.731546	-1.936390	-26.573344	-5.024905	-3.513437	-13.992925	-3.922789	-1.871198	-5.162251	-15.156293	-5.070958	-3.065216	-5.977412	-4.367328	-5.668837	
FBgn0003114	-2.713592	-4.953591	-5.965318	-4.796084	-4.409615	-5.487315	-4.866177	-3.890239	-3.834705	-4.154533	-4.512248	-4.383759	-5.376226	-3.532926	-3.744499	-3.820212	-3.556645	-3.658058	-4.144130	-3.055138	-3.188049	-3.275684	-3.291947	-3.500322	-3.818223	-2.844950	-2.859763	-2.910179	-3.178898	-2.502126	-2.710849	-2.457745	
FBgn0003116	-2.513655	-4.878102	-5.166587	-4.617252	-4.444813	-4.180403	-4.884541	-3.763540	-3.977317	-3.958845	-4.358404	-4.482081	-4.342284	-3.440977	-3.720579	-3.625109	-3.683684	-4.015018	-3.861814	-3.158819	-3.185780	-3.376175	-3.374465	-3.459349	-3.660712	-2.921262	-2.773493	-3.017531	-3.233504	-2.678658	-2.832829	-2.597676	
FBgn0003117	-39.820427	-4.461346	-32.277393	-9.240789	-20.322887	-38.822645	-6.776314	-2.450075	-6.676358	-5.905960	-2.165851	-21.729047	-33.825161	-5.858634	-1.498700	-23.116939	-1.666289	-8.841007	-7.623174	-4.303638	-2.854753	-7.929607	-3.696365	-2.009333	-24.248334	-3.630090	-4.886882	-2.901362	-10.025704	-5.158668	-3.326763	-5.223945	
FBgn0003118	-36.111174	-6.143504	-30.813229	-29.183895	-6.500067	-35.319305	-8.035572	-1.845254	-5.542476	-8.085687	-11.264836	-7.624143	-31.629888	-4.842792	-21.001790	-8.257864	-1.373612	-7.248890	-9.419986	-1.791853	-2.363789	-6.573526	-4.410750	-12.655203	-9.153767	-5.402777	-2.391547	-1.931581	-8.297076	-3.438981	-6.593520	-3.807919	
FBgn0003124	-26.339860	-27.016254	-28.952903	-0.047860	-27.108001	-28.166698	-27.380166	-4.546550	-26.604535	-27.910222	-3.718867	-27.508368	-28.338311	-5.073647	-5.387088	-27.166992	-8.778973	-26.694162	-27.192904	-9.765009	-9.495623	-26.220261	-8.567171	-8.308246	-27.012083	-9.318820	-12.264068	-8.446457	-25.810666	-14.685503	-17.771375	-25.320026	
FBgn0003134	-5.053707	-5.399513	-4.459513	-6.516024	-5.006782	-2.523397	-4.774694	-5.776778	-4.896784	-2.590780	-5.727341	-4.250393	-2.356710	-5.448208	-3.285421	-2.420776	-5.759024	-4.603137	-2.366886	-5.127896	-3.980930	-2.766771	-5.185808	-3.494341	-2.399012	-3.698054	-4.705234	-3.551513	-2.376476	-4.127845	-3.236294	-3.892969	
FBgn0003137	-42.678255	-41.350350	-37.020950	-43.831160	-40.501197	-6.048040	-38.071845	-42.330063	-40.572860	-7.903593	-38.240290	-37.606665	-8.321714	-42.021099	-10.726204	-0.149839	-39.482400	-38.534562	-10.462119	-41.765393	-12.056856	-3.146281	-39.112275	-12.245667	-2.551275	-5.426066	-40.262978	-14.262900	-4.607154	-8.183652	-7.761828	-10.191392	
FBgn0003138	-2.913120	-4.624950	-5.857864	-3.805666	-4.267429	-5.945387	-4.775703	-3.560278	-3.612090	-4.349958	-3.926977	-4.273014	-5.985782	-3.348078	-3.646977	-4.116765	-3.417801	-3.615251	-4.340144	-2.872626	-3.201170	-3.435775	-3.181473	-3.589211	-4.061327	-2.981410	-2.765566	-2.998672	-3.357658	-2.662043	-2.895008	-2.389126	
FBgn0003139	-3.005765	-4.481361	-4.902250	-3.333260	-4.692380	-4.490148	-4.862159	-3.528295	-4.031816	-3.426408	-4.132377	-4.555496	-5.411628	-3.108865	-3.201242	-3.146081	-3.731088	-3.904393	-4.192085	-3.338906	-2.778155	-3.639868	-3.453157	-3.707058	-3.915622	-3.326790	-2.701533	-3.125662	-2.618466	-2.942605	-3.089142	-2.964047	
FBgn0003141	-8.197495	-9.227659	-9.722781	-0.887847	-9.226688	-9.911237	-9.260518	-1.479033	-8.785232	-9.299569	-2.108712	-9.275870	-10.588975	-3.499771	-3.010100	-8.497073	-4.434576	-8.424556	-9.288668	-2.818629	-4.963378	-8.330882	-4.703179	-3.139657	-9.355109	-4.187386	-6.222294	-7.935135	-8.667649	-4.869735	-6.805331	-7.711850	
FBgn0003150	-2.715508	-4.721706	-5.418314	-4.631248	-4.246855	-5.081518	-4.727084	-3.781657	-3.732041	-4.079672	-4.323899	-4.199844	-4.937825	-3.473585	-3.657792	-3.821498	-3.547283	-3.636789	-4.039870	-3.020000	-3.248502	-3.260354	-3.180077	-3.429852	-3.718936	-3.011693	-2.859644	-2.988354	-3.218799	-2.645313	-2.824528	-2.532510	
FBgn0003151	-2.102383	-4.813392	-5.529992	-4.032174	-4.469925	-5.306486	-4.896490	-3.596717	-3.951651	-4.383748	-3.975078	-4.467566	-5.315254	-3.360242	-3.609447	-4.017327	-3.536828	-3.900926	-4.440872	-3.014958	-3.205623	-3.448954	-3.324183	-3.448840	-4.013317	-3.067062	-2.938568	-3.050391	-3.485829	-2.675902	-2.849865	-2.556746	
FBgn0003162	-51.009616	-51.709590	-50.699676	-52.276877	-51.171525	-1.659486	-50.834224	-51.568052	-51.086210	-4.057351	-51.623064	-50.572216	-3.946286	-51.350171	-6.102543	-0.419054	-51.246538	-50.763003	-6.230459	-50.952042	-8.607331	-3.288197	-51.173029	-8.213489	-2.749773	-5.299152	-50.821518	-10.787840	-5.560854	-8.072139	-7.886906	-14.313893	
FBgn0003165	-4.032920	-4.006379	-3.394295	-4.633258	-3.773089	-3.440522	-3.333710	-4.159096	-3.745014	-3.162715	-4.361357	-3.581378	-3.373951	-4.096964	-3.963999	-3.084521	-3.648909	-3.242422	-3.288285	-3.706776	-3.386948	-3.136730	-3.672899	-3.880500	-2.830578	-3.640463	-3.441605	-3.261179	-2.716081	-3.216866	-3.343575	-3.101600	
FBgn0003169	-6.445287	-3.304553	-4.855093	-1.469928	-5.658166	-7.303611	-4.686800	-1.774809	-3.041929	-5.442094	-1.791109	-5.647672	-5.484994	-2.921977	-3.006029	-6.009287	-3.768990	-5.026523	-5.163058	-4.750142	-4.287824	-5.437542	-3.202360	-3.175159	-6.087093	-5.256392	-4.974705	-4.151744	-5.091923	-5.210264	-4.794312	-4.253694	
FBgn0003174	-40.524991	-41.380397	-40.767186	-41.783566	-40.940594	-2.469957	-40.836392	-41.075828	-40.793567	-5.093340	-41.258645	-40.471404	-4.813660	-40.896693	-7.514196	-0.292991	-40.883647	-40.539204	-7.448183	-40.560821	-9.449463	-1.947671	-40.703730	-9.537674	-19.640453	-7.476243	-40.322141	-12.807661	-4.583133	-8.942756	-8.063308	-12.255929	
FBgn0003175	-25.947406	-9.876090	-13.632360	-2.335103	-13.317496	-22.034599	-9.330883	-1.826066	-11.348665	-8.546342	-1.447579	-11.473240	-14.594127	-3.847275	-3.017881	-14.272335	-1.703897	-10.631169	-9.172639	-3.819536	-3.273305	-10.723414	-3.290130	-2.474426	-13.000728	-4.743393	-4.810374	-3.238216	-11.168988	-5.335425	-4.788969	-5.581549	
FBgn0003177	-24.852487	-5.231389	-21.354195	-1.227229	-17.195619	-23.840682	-7.149651	-2.512264	-7.577654	-8.170796	-1.629059	-17.684210	-22.330598	-3.626981	-1.613286	-18.099556	-3.423832	-9.292042	-9.591874	-4.773138	-4.034048	-10.484600	-4.014579	-2.465196	-21.488285	-3.967909	-6.145531	-5.564535	-12.894078	-5.907876	-5.057281	-6.909381	
FBgn0003178	-2.570328	-5.077713	-6.156714	-5.312092	-4.514618	-5.441744	-4.988512	-3.930053	-3.925902	-4.270104	-4.906012	-4.460392	-5.289691	-3.559208	-3.984755	-3.840850	-3.673668	-3.672646	-4.221604	-2.763338	-3.269467	-3.308666	-3.392886	-3.687178	-3.832885	-2.994129	-2.610304	-3.021682	-3.246707	-2.363138	-2.725231	-2.431389	
FBgn0003187	-8.281460	-9.539177	-9.417696	-9.835605	-9.182413	-0.849547	-9.463083	-9.081924	-8.952566	-2.677812	-9.448484	-9.050980	-2.252612	-8.841728	-4.513246	-1.929524	-8.888408	-8.929312	-3.299101	-8.393577	-4.289049	-3.819935	-8.579329	-3.130122	-2.878942	-3.395181	-8.289917	-5.973694	-3.735929	-7.311563	-4.991148	-7.963982	
FBgn0003189	-12.652277	-12.836687	-11.111496	-13.269419	-12.469129	-3.145487	-12.052990	-13.165494	-13.242124	-2.408005	-13.161648	-12.536526	-1.189263	-12.811076	-3.655514	-4.383869	-12.899221	-12.729359	-1.452120	-12.786387	-4.103544	-4.434816	-12.933363	-2.511819	-2.365828	-5.272107	-12.443578	-3.942798	-3.126654	-6.365233	-4.407725	-5.426407	
FBgn0003200	-9.683588	-4.827953	-2.490813	-7.042833	-5.815012	-7.872845	-2.549064	-5.344969	-4.655754	-3.509412	-3.635748	-3.050729	-2.602524	-5.416530	-3.422936	-5.901332	-3.619030	-3.475436	-2.543953	-5.793718	-3.149031	-4.663490	-3.554631	-2.766771	-3.625859	-3.341193	-3.902929	-3.150986	-3.222050	-4.065659	-2.542157	-2.974762	
FBgn0003204	-10.160181	-9.710873	-6.276533	-10.690517	-9.228578	-2.408496	-6.669077	-10.475179	-9.370340	-2.499257	-7.080375	-6.556417	-1.570458	-10.256927	-3.913076	-2.901002	-8.398963	-7.109472	-2.141444	-10.058348	-4.410293	-3.564468	-8.559335	-3.808621	-2.288628	-3.201818	-9.389201	-4.480575	-3.250312	-5.826641	-2.188262	-2.985868	
FBgn0003205	-27.383656	-18.261090	-25.813437	-0.561424	-26.232329	-26.945927	-18.353599	-3.027736	-20.332384	-19.459526	-1.686879	-26.134517	-27.615350	-3.530723	-2.300290	-27.736568	-4.379868	-19.621135	-21.835183	-6.378745	-4.941036	-18.670363	-4.920166	-3.537261	-27.214924	-5.300430	-7.396662	-6.229144	-26.605719	-7.918338	-7.096386	-10.117292	
FBgn0003206	-4.737861	-4.508490	-4.096677	-5.534395	-4.331225	-2.269220	-4.474634	-5.217388	-4.171689	-2.740580	-5.218925	-4.378176	-2.557854	-5.023522	-3.302497	-1.943338	-4.608143	-4.645142	-2.962157	-4.529619	-4.268107	-2.824025	-4.861297	-3.629896	-2.229238	-3.720290	-4.285564	-4.025086	-3.049853	-4.334210	-3.740240	-3.615410	
FBgn0003210	-4.411957	-2.662047	-3.531527	-2.288118	-3.183435	-4.054148	-3.458322	-2.530952	-3.357941	-4.338205	-2.841231	-3.857878	-4.424035	-3.422982	-3.356309	-4.283758	-3.474995	-3.977830	-4.454715	-3.453770	-3.643693	-4.077503	-3.567101	-3.426167	-4.030768	-3.305982	-3.764781	-3.657641	-3.891001	-3.689999	-3.726901	-3.602631	
FBgn0003218	-4.033359	-4.398104	-4.088240	-5.544714	-4.152241	-2.886839	-3.951426	-4.447594	-4.179631	-2.878158	-4.366762	-3.449633	-2.864244	-4.472310	-3.568400	-2.789391	-3.848706	-3.763708	-2.716238	-4.006961	-3.653522	-2.951254	-4.007752	-3.302129	-2.608599	-3.388875	-3.791874	-3.577556	-3.009272	-3.244013	-3.438715	-3.426436	
FBgn0003231	-2.442740	-5.030789	-5.957904	-4.602895	-4.449076	-5.595316	-5.153888	-3.824138	-3.905367	-4.472922	-4.435534	-4.588220	-5.670757	-3.511909	-3.746134	-4.080063	-3.584442	-3.913861	-4.490871	-2.961080	-3.087386	-3.405024	-3.227249	-3.581958	-4.078789	-2.990126	-2.749585	-2.869209	-3.398199	-2.563442	-2.710899	-2.285838	
FBgn0003244	-48.762169	-49.136404	-46.892171	-49.813242	-48.585459	-0.588054	-47.455002	-49.111798	-48.721037	-2.594155	-48.356676	-47.127839	-2.469794	-49.120132	-4.499949	-1.629950	-48.704077	-47.816043	-4.602821	-48.805264	-6.850338	-4.018223	-48.349369	-6.962006	-3.224480	-5.598047	-48.478090	-8.816832	-5.584323	-8.261784	-7.577535	-9.688282	
FBgn0003250	-23.753722	-8.519443	-22.069853	-1.667661	-15.560047	-23.770343	-10.227095	-1.798853	-10.107511	-10.985459	-1.934542	-16.712752	-23.072022	-2.441558	-2.710209	-17.324621	-2.465266	-11.794999	-12.462003	-3.219424	-3.309455	-12.447580	-2.991463	-3.147665	-17.949313	-3.615214	-4.078857	-3.815725	-14.115789	-4.872465	-4.241692	-5.316217	
FBgn0003254	-33.468163	-7.274283	-7.466628	-20.186719	-17.386852	-30.236537	-4.429513	-9.658540	-9.350997	-4.096587	-3.544140	-7.571419	-8.423322	-13.112355	-0.769855	-19.120365	-4.436400	-6.309389	-3.941489	-11.249658	-3.335778	-7.111497	-5.341941	-1.116501	-8.587521	-3.872839	-7.455805	-3.487482	-6.190900	-6.526642	-4.045697	-6.003123	
FBgn0003257	-4.695223	-5.173131	-5.053612	-1.525518	-5.198389	-5.007625	-5.672527	-2.387974	-5.292194	-5.512509	-2.229789	-5.450896	-5.003886	-2.260258	-2.503233	-5.071736	-3.239973	-5.269382	-5.271646	-3.937083	-3.615543	-4.993179	-3.409212	-2.623786	-5.120025	-3.319615	-4.466290	-4.125403	-4.957977	-3.988548	-4.109554	-4.282790	
FBgn0003261	-13.570394	-5.277224	-11.302459	-1.631668	-11.551796	-13.209479	-5.275246	-2.315890	-5.784187	-5.085409	-1.170270	-12.736704	-13.627258	-2.724708	-2.412387	-13.111571	-3.265282	-7.754746	-6.787614	-4.246828	-3.497525	-6.184168	-3.579481	-2.900265	-13.147845	-4.333464	-3.576547	-6.116660	-12.302071	-6.127707	-5.535153	-6.197876	
FBgn0003268	-29.299731	-4.795223	-26.809046	-19.452748	-13.160395	-28.975870	-6.532897	-2.132915	-6.498035	-6.885438	-4.584922	-14.293121	-28.016031	-3.329111	-3.771066	-15.319739	-1.605821	-8.215185	-8.304179	-2.900319	-2.707810	-8.795983	-2.577366	-2.893908	-16.316544	-3.334517	-2.700484	-2.161979	-10.075195	-3.372204	-2.926796	-3.220033	
FBgn0003270	-3.149572	-4.081379	-4.464787	-3.785454	-3.941257	-4.484022	-4.096195	-3.460141	-3.743003	-3.955262	-3.706745	-3.954002	-4.516930	-3.469420	-3.558321	-3.835069	-3.323620	-3.667893	-3.852097	-3.173734	-3.187235	-3.368652	-3.253453	-3.434037	-3.794505	-3.131203	-2.967660	-3.063217	-3.292558	-2.796309	-3.057945	-2.691192	
FBgn0003274	-5.411808	-3.632707	-4.557046	-1.166282	-4.359471	-6.136688	-3.799235	-3.069884	-5.924747	-5.752483	-1.842063	-6.394726	-7.015655	-3.180357	-1.875678	-6.545481	-3.486493	-5.663390	-6.222387	-4.384394	-3.795069	-6.019753	-3.754097	-3.682127	-6.100615	-4.074382	-4.443238	-4.007318	-5.897705	-4.638292	-4.417825	-5.414962	
FBgn0003275	-17.012593	-6.043573	-14.750100	-1.838232	-14.998104	-16.091156	-7.413002	-3.129078	-9.694427	-9.520516	-1.271883	-15.660521	-15.447095	-3.904033	-1.367620	-15.734423	-3.025725	-6.885058	-8.165464	-5.171503	-3.580578	-11.975557	-3.473289	-2.305524	-16.212012	-4.787748	-5.661754	-4.709419	-9.615134	-6.337132	-6.290098	-8.283196	
FBgn0003276	-49.215122	-37.314466	-48.585471	-0.381307	-47.575766	-49.185437	-39.889606	-3.202143	-40.534477	-40.593040	-1.717343	-48.681030	-49.898864	-3.678395	-3.196093	-49.464633	-5.017121	-42.759726	-43.567674	-6.287825	-5.964411	-38.998718	-6.415142	-4.197562	-49.383090	-6.212781	-8.943310	-7.463684	-43.728228	-9.421439	-9.059169	-12.310392	
FBgn0003277	-17.806661	-12.352738	-18.586623	-0.277795	-17.765136	-19.069517	-15.153975	-3.208331	-15.034603	-15.964214	-2.029636	-17.318978	-20.217170	-3.779669	-3.515505	-18.356289	-5.246168	-16.706982	-16.990465	-6.360713	-6.839836	-16.685105	-5.937684	-6.719061	-18.137019	-6.440556	-8.720317	-8.781829	-16.787868	-9.863032	-8.706392	-5.489434	
FBgn0003278	-18.595265	-4.778024	-2.539092	-12.204300	-9.481138	-16.111315	-1.814821	-7.202908	-6.281540	-3.216835	-3.061662	-3.439069	-3.651225	-8.617065	-2.389816	-10.046996	-3.401295	-3.548213	-1.657656	-8.319888	-3.833917	-5.132100	-4.452730	-2.270902	-4.652822	-4.880911	-5.829847	-3.195469	-4.075816	-5.320144	-3.737643	-4.797664	
FBgn0003279	-5.101146	-2.859749	-3.794616	-1.663508	-4.124671	-5.867612	-4.097226	-2.516240	-4.947609	-4.997987	-2.408754	-5.519486	-5.179918	-3.057424	-2.433656	-5.968104	-2.667851	-5.004678	-5.783605	-4.134575	-3.753959	-5.388934	-3.870260	-2.032182	-5.905141	-4.180430	-4.309093	-4.163424	-5.327093	-4.776380	-4.445069	-4.560503	
FBgn0003292	-11.926543	-12.529970	-12.052086	-12.631750	-12.236557	-0.710950	-12.442435	-12.262972	-12.321011	-3.325800	-12.423378	-12.122558	-2.878424	-12.172140	-4.903876	-1.467453	-12.138546	-12.172307	-5.212727	-11.845555	-3.561438	-4.315564	-11.971155	-4.887562	-3.326146	-5.803672	-11.697233	-3.693661	-6.019300	-3.225083	-4.024423	-11.316446	
FBgn0003295	-3.356297	-3.113835	-3.124756	-3.477513	-2.890365	-3.599129	-3.684033	-3.459811	-3.979206	-3.779597	-3.150841	-4.172620	-4.265138	-3.770837	-3.299669	-4.245959	-3.324691	-4.096915	-3.882419	-3.380712	-3.402083	-3.837339	-3.183439	-2.848316	-4.093594	-3.402196	-3.281083	-3.301360	-3.783800	-3.371830	-3.653175	-3.005573	
FBgn0003302	-21.254558	-3.111815	-17.557767	-17.174108	-10.328000	-20.683157	-4.014296	-4.540807	-4.723184	-4.804120	-4.752341	-11.179563	-18.413859	-5.529834	-1.350897	-12.250057	-3.359008	-5.711039	-6.254189	-5.052155	-2.563420	-6.793756	-3.933403	-1.453985	-12.757866	-2.974639	-4.199998	-2.138885	-7.496970	-4.076387	-3.251270	-3.904661	
FBgn0003308	-37.986796	-37.615882	-37.748163	-0.632009	-38.072478	-37.943174	-38.065557	-2.829197	-38.259248	-38.151483	-1.608719	-38.224921	-38.500183	-3.474169	-2.523135	-37.977216	-3.667871	-38.295590	-38.560549	-5.447165	-4.779996	-38.212278	-4.331576	-3.356583	-38.366544	-5.429638	-6.564733	-5.677648	-38.124014	-7.250980	-6.368244	-8.510663	
FBgn0003310	-17.659001	-2.796100	-15.891082	-2.906465	-10.201856	-17.809847	-4.442163	-1.817705	-4.236253	-5.096649	-1.733437	-10.501695	-16.841671	-2.781155	-4.015722	-11.621337	-2.418974	-6.123591	-6.656513	-3.212240	-3.206851	-7.088881	-2.605815	-2.937776	-11.992604	-4.614912	-3.029309	-3.169308	-7.522212	-4.432595	-4.249534	-5.317843	
FBgn0003312	-22.154377	-10.863808	-21.380019	-0.974731	-17.564700	-22.621600	-12.640443	-2.217453	-12.612199	-13.524190	-1.830347	-18.696307	-22.658162	-2.496059	-2.542032	-19.569838	-3.290311	-14.249203	-14.446146	-4.412342	-3.651079	-14.566046	-3.235862	-3.247007	-20.240010	-4.460561	-4.986509	-4.548480	-15.756113	-5.614253	-5.282551	-6.835127	
FBgn0003313	-10.047788	-5.390533	-6.696853	-3.113399	-8.050151	-8.476268	-4.735034	-3.208374	-6.062322	-4.538980	-2.532065	-6.503946	-7.110361	-4.502208	-0.906956	-8.163391	-3.271039	-5.106897	-4.516832	-4.369749	-2.473562	-5.563282	-3.248453	-2.855948	-7.274842	-3.420352	-4.273371	-3.211414	-6.095127	-5.702206	-3.136209	-6.633996	
FBgn0003317	-8.082692	-9.071987	-10.766234	-1.857465	-9.037026	-10.566616	-9.660281	-2.185319	-8.465864	-9.309036	-2.865137	-9.477592	-11.213540	-2.664123	-3.183114	-9.375094	-2.314507	-8.333003	-9.604128	-2.537145	-2.895323	-8.257426	-3.081503	-3.306609	-9.347166	-3.118400	-2.784868	-3.382742	-8.519730	-2.970284	-3.746416	-3.477440	
FBgn0003321	-6.567126	-5.802602	-8.746153	-2.748845	-6.106094	-8.921006	-6.303141	-2.386162	-5.168142	-6.320030	-3.274501	-6.340657	-9.013671	-2.685779	-3.587127	-6.368866	-2.607213	-5.045143	-6.556182	-2.700390	-2.726426	-5.486194	-2.579482	-3.460855	-6.514917	-3.039423	-2.372942	-3.016954	-5.545081	-2.845564	-2.837751	-2.941168	
FBgn0003326	-37.780754	-12.370549	-37.301578	-11.985838	-17.241532	-38.031859	-15.210266	-1.297012	-13.856147	-14.964606	-2.756682	-18.757988	-37.904150	-4.217875	-10.199855	-19.266329	-1.289767	-15.277904	-17.417792	-2.784228	-2.802885	-15.910116	-2.886555	-4.595803	-21.107401	-5.786053	-2.299037	-3.193374	-17.520464	-4.091615	-4.666278	-4.255634	
FBgn0003328	-18.211433	-12.684265	-5.665559	-17.869342	-13.384307	-9.031780	-6.309986	-13.841329	-12.891870	-2.331144	-8.236735	-6.758785	-1.771779	-14.176902	-3.126528	-6.772283	-8.803402	-7.384667	-1.171635	-13.818772	-4.475604	-4.129472	-8.962143	-2.273388	-2.402386	-4.760033	-9.859287	-3.708461	-2.511056	-5.687892	-3.876155	-4.527869	
FBgn0003330	-6.670732	-8.346874	-9.776650	-0.413311	-8.223111	-9.858150	-8.431678	-3.746262	-7.448602	-8.177531	-3.286472	-8.289555	-9.937139	-3.531737	-1.754381	-8.070340	-4.797439	-7.514450	-8.430121	-5.176067	-3.988149	-7.329563	-4.820444	-4.925130	-7.988348	-5.348983	-5.453767	-5.821242	-7.208527	-5.804764	-5.641585	-5.845790	
FBgn0003334	-4.405470	-3.761534	-5.637230	-3.634550	-3.942489	-5.998090	-3.838413	-3.217284	-3.509805	-4.093565	-3.310422	-4.141751	-6.207037	-3.414617	-3.451259	-4.281335	-2.994981	-3.512220	-4.025312	-3.309583	-3.100524	-3.436972	-2.895516	-2.934021	-4.337001	-3.260465	-2.892181	-2.749374	-3.832153	-3.210731	-2.919212	-2.733950	
FBgn0003345	-36.209227	-4.245931	-33.182375	-35.717845	-3.649778	-34.022614	-5.207430	-4.001845	-1.079916	-5.331867	-25.223094	-4.934148	-32.245113	-3.751457	-33.099170	-6.333904	-4.462209	-2.345837	-5.757804	-2.481488	-4.182855	-2.870882	-3.905427	-23.468257	-5.496518	-6.062404	-2.074663	-4.469753	-2.968586	-3.117884	-5.210213	-3.563967	
FBgn0003346	-56.401091	-53.156414	-56.165589	-0.245373	-55.715941	-56.550167	-54.337165	-3.372626	-54.314415	-54.859960	-2.534965	-56.195709	-57.042493	-3.857190	-2.692378	-56.535135	-5.712036	-55.555215	-56.148930	-7.049979	-6.277164	-54.911735	-5.932151	-5.272095	-56.632222	-6.974164	-9.854928	-8.777465	-56.334331	-10.408176	-8.726216	-12.384388	
FBgn0003349	-3.998332	-3.006141	-3.077064	-3.114933	-3.458775	-3.792639	-3.489623	-3.509034	-2.854362	-3.860820	-2.962680	-3.037366	-3.463256	-3.419194	-3.592799	-3.452290	-3.542590	-3.999688	-4.249314	-3.490547	-3.333948	-3.747254	-3.515457	-3.556000	-4.009301	-3.531763	-3.507357	-3.447024	-4.005029	-3.557708	-3.550219	-3.457552	
FBgn0003353	-9.626114	-4.701324	-9.631765	-3.430466	-6.868609	-10.035726	-5.622167	-2.388091	-5.397264	-5.891899	-2.674344	-7.334344	-9.916414	-2.609162	-2.458729	-8.040751	-2.431518	-6.616762	-6.855508	-2.752857	-3.020505	-6.769494	-2.784062	-2.691169	-8.778957	-3.267861	-2.831659	-2.940552	-7.424284	-3.534397	-3.251473	-2.610957	
FBgn0003360	-6.810644	-6.634614	-6.541966	-0.950885	-6.643367	-6.844734	-7.194581	-2.810923	-6.910560	-7.571121	-1.946395	-7.182223	-8.045656	-2.471565	-2.722980	-7.796019	-3.143286	-7.140692	-7.507375	-4.142284	-3.327890	-7.103120	-3.309952	-3.142400	-7.834286	-3.734804	-3.868552	-4.393102	-6.966562	-5.368967	-4.859736	-5.837427	
FBgn0003371	-3.787623	-4.451815	-5.591061	-1.714590	-3.430375	-5.482855	-4.909922	-3.017629	-4.025202	-4.647707	-3.102647	-4.332395	-6.153499	-3.910388	-3.426921	-4.256134	-3.643563	-4.069152	-4.103938	-2.645345	-3.444680	-3.888264	-3.703373	-3.818163	-4.657067	-3.402464	-3.237831	-2.696488	-3.394937	-3.271269	-3.186938	-3.152355	
FBgn0003382	-26.147791	-26.860678	-26.418025	-27.138164	-26.536656	-4.699678	-26.518005	-26.608235	-26.427564	-8.193661	-26.717812	-26.227813	-7.437325	-26.396188	-9.236627	-0.029151	-26.381926	-26.222241	-15.337805	-26.161493	-10.522261	-5.403653	-26.185168	-12.026952	-4.348780	-7.057803	-25.933434	-13.729075	-7.952676	-24.104916	-19.768076	-25.307237	
FBgn0003388	-6.748399	-4.046627	-3.087155	-5.342838	-4.236222	-5.088266	-3.167875	-4.623884	-4.183265	-3.504206	-3.131360	-2.976805	-3.008472	-4.504992	-2.945131	-4.174485	-3.436789	-3.358661	-2.859274	-4.753031	-3.449745	-3.914133	-3.433560	-2.096663	-3.320498	-3.848924	-3.857924	-2.688605	-3.406699	-4.575087	-3.152247	-4.040403	
FBgn0003391	-11.786138	-3.951337	-9.507100	-3.281825	-2.419972	-10.866057	-4.853867	-3.331759	-2.043070	-5.200458	-3.397357	-2.275133	-10.156513	-1.884793	-4.245683	-4.244654	-3.968835	-3.259474	-6.223205	-2.701880	-3.591024	-3.288425	-3.666517	-4.949957	-4.202610	-3.186844	-4.179511	-4.441576	-4.326717	-4.051943	-4.028542	-5.788230	
FBgn0003392	-3.684860	-3.713575	-3.566342	-3.962346	-3.458147	-2.373602	-3.866626	-4.184196	-4.024005	-3.405239	-4.424677	-3.786578	-3.197973	-3.727153	-3.728682	-3.228465	-3.823700	-3.842266	-3.587885	-3.646784	-3.473343	-3.200190	-3.904419	-3.498698	-3.128564	-3.416212	-3.146856	-3.262267	-3.394980	-3.260187	-3.281486	-3.180266	
FBgn0003396	-9.176971	-3.732913	-4.914418	-4.158204	-6.381046	-7.761146	-3.089943	-3.624931	-4.321571	-3.803771	-2.333095	-4.507328	-5.384629	-4.679097	-2.304402	-7.461041	-2.581521	-3.946958	-3.326034	-6.177571	-2.924810	-4.186656	-3.072334	-1.847058	-5.677734	-3.442244	-5.078195	-2.085139	-5.341682	-6.590321	-3.170688	-6.982722	
FBgn0003410	-3.520813	-4.469136	-5.342507	-3.107406	-4.394423	-5.935080	-3.949358	-3.300901	-3.549913	-3.876517	-3.326451	-4.085213	-6.205980	-3.729545	-3.296275	-4.162785	-3.493862	-3.457731	-4.384307	-2.970960	-2.682128	-3.377529	-3.581668	-3.456539	-4.007982	-3.187940	-2.575225	-2.706390	-3.250441	-3.184195	-3.441331	-2.891302	
FBgn0003411	-28.118282	-15.393057	-27.270431	-1.670387	-26.484571	-28.102582	-17.317908	-2.909871	-18.325010	-18.712689	-1.082369	-27.159548	-28.223904	-3.647903	-1.744478	-27.857389	-3.284124	-20.297225	-20.530489	-5.490536	-3.953129	-17.316566	-3.349893	-2.342106	-28.032816	-4.632357	-5.975631	-5.025379	-21.286765	-6.466288	-5.330522	-7.552203	
FBgn0003415	-8.415934	-3.417532	-7.148759	-6.547220	-3.045942	-7.999444	-3.058801	-3.733966	-2.783029	-3.427333	-5.250313	-2.869210	-7.847757	-3.758119	-6.027136	-3.581624	-3.883536	-2.285077	-3.559225	-3.242801	-3.564133	-2.704734	-3.425669	-5.389698	-3.362629	-3.840434	-2.889555	-3.753935	-2.550215	-3.310908	-3.377373	-3.514524	
FBgn0003416	-13.606347	-6.377728	-13.137641	-0.999376	-12.140155	-13.046520	-7.344748	-2.465115	-7.878599	-8.103217	-1.542046	-11.700461	-13.435678	-2.396813	-2.696228	-12.986087	-3.066373	-10.783671	-10.815683	-3.958266	-3.910635	-11.772674	-3.915089	-3.732967	-13.048410	-4.518642	-4.844417	-4.650465	-12.130633	-5.344844	-5.961295	-5.096192	
FBgn0003423	-3.166075	-4.628685	-4.814057	-4.991346	-4.229048	-3.297180	-4.528649	-4.111057	-3.883796	-3.356135	-4.582679	-4.201246	-3.463026	-3.728111	-3.695861	-2.840677	-3.755644	-3.910991	-3.411169	-3.363636	-3.250167	-3.079725	-3.479372	-3.486756	-3.034434	-3.191117	-3.120644	-3.215292	-3.101571	-2.904232	-3.102927	-2.816584	
FBgn0003435	-29.955695	-25.276995	-13.765982	-31.377381	-23.001136	-0.589342	-15.510922	-27.247131	-24.302011	-2.659432	-17.479372	-15.192064	-1.528259	-22.895254	-3.912286	-2.603073	-18.869347	-17.089453	-3.995731	-25.127432	-6.476942	-5.048658	-18.875848	-5.168256	-3.645795	-6.233442	-20.871468	-7.461081	-6.033399	-8.579580	-6.930216	-9.040670	
FBgn0003444	-11.733265	-12.523765	-12.982319	-0.526746	-12.634042	-13.136211	-12.748237	-3.307676	-12.040788	-12.479659	-1.938206	-12.614266	-13.443990	-3.735694	-3.237042	-12.300141	-5.130515	-12.217765	-12.539718	-3.283402	-3.062199	-12.175687	-2.816358	-4.967193	-12.490488	-6.643995	-7.500948	-7.395636	-11.853004	-9.865710	-5.087362	-10.355620	
FBgn0003447	-4.508498	-4.859177	-3.793773	-5.194011	-4.487443	-2.711270	-4.722410	-5.067853	-5.219339	-2.581907	-4.553368	-4.219111	-1.912619	-5.351611	-2.631746	-3.190745	-5.009165	-5.176300	-2.508953	-4.448015	-4.519432	-3.752153	-4.733385	-2.481939	-2.553791	-4.426528	-4.268098	-3.871080	-2.881163	-3.651462	-3.573340	-3.831665	
FBgn0003449	-22.421291	-17.314338	-23.119997	-0.262471	-22.489840	-23.678787	-18.504259	-2.845554	-22.125215	-21.185248	-2.300201	-23.347285	-24.297009	-3.722757	-3.454287	-23.293904	-5.578904	-21.141989	-23.130980	-6.483877	-6.632104	-22.452441	-5.783166	-5.268616	-23.032329	-6.484336	-9.134764	-9.350074	-22.751204	-9.986325	-9.127306	-12.198547	
FBgn0003450	-3.417889	-4.124783	-4.350171	-4.488635	-3.927308	-3.914850	-3.848214	-4.145613	-3.598829	-3.230871	-4.104056	-3.597363	-3.755586	-3.925538	-3.834616	-3.525661	-3.721386	-3.587633	-3.197621	-3.522037	-3.519520	-2.904686	-3.491138	-3.294102	-3.167335	-3.251201	-3.272045	-3.155899	-2.870534	-3.040043	-3.102943	-2.810443	
FBgn0003462	-2.618432	-4.876125	-5.741790	-4.623087	-4.465947	-5.082078	-4.825239	-3.785663	-3.811927	-4.261206	-4.327957	-4.367193	-5.056059	-3.447289	-3.721655	-3.864933	-3.515362	-3.820363	-4.148534	-3.016346	-3.121244	-3.296480	-3.271144	-3.510089	-3.824010	-2.953888	-2.778017	-2.938932	-3.342358	-2.547155	-2.795192	-2.484891	
FBgn0003464	-11.369990	-3.603236	-5.021779	-10.296565	-4.084018	-8.838885	-2.100106	-5.877059	-3.658284	-2.374441	-5.005014	-2.933583	-5.670238	-5.090436	-4.549757	-4.095865	-4.153332	-2.539641	-2.104743	-4.230668	-3.834528	-3.157430	-4.640766	-3.728587	-3.640760	-4.739255	-4.419929	-3.084876	-2.800739	-3.321204	-2.824331	-3.489793	
FBgn0003471	-17.467582	-3.083244	-10.259878	-12.868924	-5.104815	-12.366158	-4.125457	-2.625625	-3.257987	-4.129479	-2.481842	-5.363771	-10.589191	-6.336737	-9.591142	-5.419642	-1.400430	-4.049117	-4.832645	-3.495765	-3.231891	-4.084856	-2.741447	-2.972347	-5.970638	-6.585728	-2.273001	-2.481696	-4.947938	-4.641368	-4.851806	-3.857210	
FBgn0003475	-5.082142	-5.761347	-5.532999	-6.285509	-5.500202	-1.864744	-5.556762	-5.726992	-5.561291	-2.360666	-5.929459	-5.333175	-1.755432	-5.503005	-2.961999	-2.277537	-5.501183	-5.219215	-2.756699	-5.103343	-4.365717	-3.044316	-5.312917	-3.259516	-2.575419	-3.946492	-4.961467	-4.142686	-3.210841	-4.537693	-3.943733	-4.568159	
FBgn0003479	-3.195749	-4.781065	-6.211745	-3.223080	-4.598564	-6.144169	-4.775003	-3.107102	-3.947609	-4.565084	-3.422439	-4.511507	-6.179042	-3.104323	-3.167502	-4.381350	-3.152864	-3.940581	-4.572037	-2.955204	-3.086609	-3.636785	-3.042857	-3.059163	-4.353025	-3.027802	-2.830229	-2.881756	-3.637056	-2.787584	-2.974674	-2.778842	
FBgn0003483	-2.577480	-5.209651	-6.807013	-4.345506	-4.713975	-6.414484	-5.306923	-3.626222	-4.033810	-4.689877	-4.134508	-4.708892	-6.375573	-3.290963	-3.594883	-4.244642	-3.436830	-3.950383	-4.698343	-2.852810	-3.071040	-3.553849	-3.219288	-3.427336	-4.258357	-2.893766	-2.728798	-2.911251	-3.462262	-2.465370	-2.753469	-2.356370	
FBgn0003486	-49.563366	-49.866868	-50.179624	-0.117275	-50.004141	-50.328479	-50.188397	-3.979373	-49.903047	-50.158374	-2.930618	-50.085879	-50.612247	-4.457944	-3.822073	-50.063342	-6.653524	-49.951843	-50.209200	-8.158676	-7.504635	-49.779439	-6.979532	-6.291176	-50.087173	-8.951180	-10.749254	-10.126232	-49.673205	-30.839584	-10.461207	-14.340597	
FBgn0003495	-3.115483	-4.446183	-4.682445	-4.508988	-4.011347	-3.339039	-4.353446	-3.856950	-3.694132	-3.769775	-4.218683	-4.058588	-3.809335	-3.638876	-3.750529	-3.440761	-3.326471	-3.616431	-3.675085	-3.180396	-3.320958	-3.310227	-3.295535	-3.528223	-3.461137	-3.132306	-3.038598	-3.158899	-3.135342	-2.873789	-3.024972	-2.666274	
FBgn0003498	-33.325760	-10.525512	-30.494635	-4.741011	-27.169277	-32.768046	-12.636190	-2.905345	-13.571798	-13.542430	-0.430646	-27.715429	-32.685672	-5.778514	-2.385702	-28.556550	-3.788515	-15.675953	-16.119695	-5.080042	-4.071676	-16.927696	-3.350303	-2.558082	-29.452837	-5.106360	-5.693903	-4.204094	-19.781294	-6.444933	-5.047727	-7.591151	
FBgn0003499	-59.834409	-60.243741	-55.626337	-61.321322	-59.688688	-0.513148	-56.601516	-60.587849	-59.799389	-3.004603	-56.697109	-56.657774	-1.549506	-60.223545	-4.190689	-2.596486	-58.844214	-57.394246	-4.310935	-60.030649	-6.433292	-5.245358	-59.328562	-5.513203	-3.833960	-6.514205	-59.592818	-7.704058	-6.561776	-8.953683	-8.018506	-9.961335	
FBgn0003501	-4.562122	-2.616041	-3.772202	-2.527899	-3.124105	-4.028394	-3.108215	-2.896048	-2.750238	-3.276825	-2.675292	-4.087250	-3.794573	-3.413213	-3.676445	-4.127687	-3.231069	-3.800993	-3.686539	-3.659487	-3.799035	-3.785849	-3.910291	-3.825414	-4.528153	-3.781921	-3.654090	-3.794366	-3.939493	-3.778705	-3.954399	-3.700547	
FBgn0003502	-5.590415	-2.951262	-2.080749	-4.018066	-4.157209	-3.653996	-2.421856	-3.493943	-3.908387	-3.712377	-2.367817	-3.544056	-2.502266	-4.876417	-3.471152	-3.916730	-3.408683	-3.664285	-2.975946	-5.090881	-3.963470	-4.124431	-4.733211	-3.507050	-3.872562	-4.659313	-4.739867	-3.679412	-3.418267	-4.664741	-3.870699	-4.147379	
FBgn0003510	-3.887071	-4.586083	-4.815369	-1.608683	-4.545641	-4.923759	-4.729919	-2.842398	-4.334749	-4.552298	-2.715535	-4.606470	-5.005579	-2.629345	-2.607634	-4.508676	-3.524209	-4.275577	-4.502262	-3.764794	-3.383117	-4.099803	-3.720247	-3.183126	-4.377934	-3.056281	-3.617146	-3.698126	-4.004745	-3.549572	-3.587244	-3.411969	
FBgn0003511	-3.286908	-5.561879	-6.762922	-2.509899	-5.142394	-6.782323	-5.720755	-3.102570	-4.484324	-5.246342	-2.980648	-5.306133	-6.854251	-3.166365	-3.170161	-4.784662	-3.336272	-4.526345	-5.268249	-3.380735	-1.594508	-4.095261	-3.457967	-3.364402	-4.902477	-3.306329	-3.163684	-3.348592	-4.083284	-2.984690	-3.263703	-2.866555	
FBgn0003512	-19.628823	-16.650537	-21.918100	-0.234245	-21.007535	-21.916895	-17.734361	-3.177778	-19.601127	-20.426479	-2.877209	-21.062679	-22.980081	-3.860400	-3.569914	-20.656411	-3.755590	-19.888341	-20.795586	-6.304669	-7.851516	-20.485064	-6.368262	-3.608815	-21.225138	-5.793843	-8.470019	-6.736600	-19.813922	-10.638988	-5.962163	-8.512736	
FBgn0003514	-21.094017	-2.380606	-10.768250	-2.262708	-7.228674	-17.101026	-4.073266	-2.262162	-4.478103	-3.914504	-2.263106	-6.992035	-12.895515	-3.959962	-1.841774	-9.731897	-3.321668	-5.465338	-5.306779	-5.938871	-1.954871	-5.584074	-2.595629	-3.968130	-9.330588	-5.129096	-3.525714	-4.519967	-7.351625	-4.282436	-4.226787	-5.205523	
FBgn0003517	-4.277896	-2.771745	-3.174275	-2.978596	-3.746187	-3.441370	-2.802902	-3.481773	-3.317127	-3.887503	-2.704927	-2.822755	-3.254464	-3.302309	-3.535002	-4.550921	-3.438499	-4.206978	-4.425839	-3.420260	-3.601063	-4.335555	-3.756774	-3.036432	-4.465106	-3.591400	-3.739180	-3.501276	-4.308863	-3.760484	-3.797507	-3.502714	
FBgn0003520	-16.772644	-1.800724	-11.896272	-2.670894	-11.335546	-16.255873	-3.147359	-2.426448	-4.915888	-4.810857	-1.296179	-11.124185	-12.772625	-4.616071	-2.941592	-12.768857	-2.396638	-6.817270	-5.932265	-4.358430	-3.150491	-7.631031	-3.579956	-2.803062	-12.607243	-4.981702	-4.326509	-4.533621	-7.412488	-5.003612	-6.081022	-5.897545	
FBgn0003557	-18.423708	-3.530788	-11.608859	-1.563222	-8.248812	-16.755912	-5.058752	-1.711254	-5.270572	-5.059849	-2.091615	-8.015945	-13.076435	-3.087328	-2.000537	-9.897427	-2.128875	-6.429641	-6.662334	-4.225718	-3.884190	-7.238773	-4.220257	-3.781377	-10.101785	-3.756117	-4.908602	-4.473557	-5.145844	-5.099807	-5.141199	-5.980305	
FBgn0003567	-8.813718	-6.945281	-9.874375	-1.585486	-8.582593	-10.631768	-8.103152	-3.664917	-8.255443	-9.230671	-2.616051	-9.399102	-10.918351	-1.838236	-2.188031	-9.597981	-3.127876	-8.783464	-9.247683	-2.950435	-4.365871	-8.822197	-4.026223	-1.574321	-9.426938	-3.067668	-6.756468	-6.448769	-8.634793	-7.730637	-3.260600	-7.686028	
FBgn0003575	-3.236686	-3.465210	-3.890620	-2.482097	-3.647108	-4.375348	-4.971081	-3.357002	-3.561530	-4.329420	-3.374892	-4.032355	-4.827456	-3.822502	-3.132416	-4.114462	-3.650561	-3.884966	-3.715572	-3.163202	-3.392892	-3.619031	-3.632838	-3.523943	-4.052694	-3.086499	-2.850107	-3.513081	-3.706641	-3.053442	-3.103687	-2.735806	
FBgn0003598	-8.228733	-3.822780	-7.527967	-1.921323	-5.837487	-8.511761	-4.069190	-2.563425	-4.413506	-5.084717	-2.295859	-6.814409	-7.854174	-2.805599	-2.697976	-7.370742	-2.458447	-5.313861	-5.573376	-3.190042	-3.403056	-5.722336	-2.835208	-2.931082	-7.294610	-3.264880	-3.137372	-3.098524	-6.214785	-3.730917	-3.540423	-3.998208	
FBgn0003600	-9.237514	-3.097869	-4.416001	-7.618143	-3.795165	-6.086228	-2.600060	-4.485589	-3.045099	-2.650073	-4.244121	-3.479729	-4.451971	-4.350897	-2.643234	-3.982341	-3.776216	-2.809832	-3.225812	-4.293282	-3.103646	-3.337102	-3.740288	-3.038711	-3.612251	-2.797781	-3.609651	-3.399510	-3.420647	-3.274219	-3.550599	-4.019798	
FBgn0003607	-51.319434	-29.478660	-50.233527	-1.113402	-47.192574	-50.884971	-32.465828	-2.288676	-33.364622	-33.484505	-1.598130	-49.051614	-51.056261	-2.956002	-1.646170	-49.326790	-3.492473	-36.200921	-36.531990	-5.019788	-4.233308	-36.814026	-4.135309	-3.184466	-50.794832	-4.792310	-6.586173	-6.387438	-40.037344	-7.261230	-6.219367	-9.313688	
FBgn0003612	-3.497516	-5.688604	-7.379029	-2.167460	-5.382167	-7.240009	-5.894852	-2.495580	-4.533034	-5.538501	-2.550187	-5.465861	-7.395398	-2.989348	-2.807340	-5.154970	-2.825428	-4.684596	-5.621995	-3.082061	-3.129258	-4.317828	-3.164219	-3.150440	-5.149970	-3.191145	-3.147059	-3.113176	-4.465493	-2.972970	-3.115924	-3.097190	
FBgn0003638	-3.448998	-3.464846	-2.592354	-3.024347	-3.672807	-4.116123	-4.091018	-2.953568	-3.722824	-3.858086	-3.544040	-3.783272	-4.989968	-3.761418	-3.335333	-3.775496	-3.509382	-3.014646	-4.615864	-3.302348	-3.282654	-3.488425	-3.722274	-3.392109	-4.551028	-3.207853	-2.835557	-3.625339	-3.213789	-3.555366	-3.672506	-3.342635	
FBgn0003654	-3.516267	-4.130200	-4.746789	-4.985406	-3.622211	-4.338848	-3.865298	-4.148251	-3.396728	-3.485916	-4.813766	-3.570580	-4.412743	-3.873691	-4.109935	-3.022773	-3.657359	-3.179470	-3.408589	-3.547885	-3.452458	-2.738040	-3.710581	-3.845035	-3.096571	-3.318281	-3.150801	-3.317566	-2.578282	-3.063958	-3.029485	-2.798421	
FBgn0003655	-2.845417	-4.698456	-5.533943	-4.585818	-4.279327	-5.105610	-4.584529	-3.759656	-3.691139	-4.105403	-4.232164	-4.198909	-4.991357	-3.431839	-3.667779	-3.840122	-3.500255	-3.681587	-4.107323	-3.018340	-3.124833	-3.322272	-3.259934	-3.493585	-3.766983	-2.991976	-2.834519	-2.982007	-3.256033	-2.654920	-2.770182	-2.472615	
FBgn0003656	-3.444673	-3.456428	-4.646964	-3.425408	-3.734751	-4.480214	-4.666001	-3.523100	-3.625515	-3.990077	-3.238385	-4.035800	-5.026777	-3.549974	-3.786529	-3.992202	-3.183564	-3.537484	-4.090827	-3.181689	-3.028447	-3.424165	-3.384867	-3.537584	-3.880945	-3.239408	-3.034026	-2.891673	-3.256907	-2.973366	-3.218366	-2.576263	
FBgn0003660	-9.294995	-3.242669	-3.108378	-3.814420	-5.417548	-7.402922	-3.003807	-2.966231	-5.035985	-3.453824	-1.314700	-3.695073	-4.942590	-3.798072	-2.572727	-7.571877	-3.126356	-3.406972	-4.871812	-5.498854	-3.292609	-6.624822	-2.436227	-3.033632	-6.134906	-4.587634	-5.199298	-3.301440	-6.364485	-5.814413	-3.723447	-5.618112	
FBgn0003676	-19.965944	-19.944112	-12.274622	-21.138198	-19.644774	-1.873016	-13.343271	-20.581217	-20.140189	-2.054493	-16.812198	-14.492221	-1.116180	-20.286234	-3.098984	-3.090925	-17.446349	-16.647773	-2.076938	-20.125816	-4.506247	-4.237310	-18.706792	-3.446674	-2.565247	-5.296132	-19.843465	-4.812290	-3.941490	-6.576818	-5.112475	-7.472997	
FBgn0003687	-4.074299	-5.725193	-7.398603	-2.149129	-5.697667	-7.572361	-5.785521	-2.629380	-4.835613	-5.622281	-2.398055	-5.590095	-7.545079	-2.591741	-2.608829	-5.415534	-2.750400	-4.905816	-5.683221	-3.203890	-3.156517	-4.690459	-2.754002	-2.880630	-5.475054	-3.223780	-3.310086	-3.182533	-4.607472	-3.536666	-3.151475	-3.408386	
FBgn0003691	-39.448903	-2.768646	-8.985389	-21.082802	-7.796327	-29.961734	-3.088330	-4.682200	-4.633131	-1.242846	-7.058250	-3.079210	-8.044802	-10.047341	-4.013749	-7.419056	-4.275567	-3.647077	-1.765879	-6.434322	-3.157614	-2.185971	-4.275324	-3.936699	-3.732228	-4.696317	-4.862294	-3.799852	-3.533311	-4.239227	-4.738850	-6.701323	
FBgn0003701	-9.713427	-11.490277	-12.572640	-0.728149	-11.194415	-12.721579	-11.641115	-5.372154	-10.611485	-11.372809	-1.308107	-11.111229	-12.844933	-1.486980	-4.940375	-11.089388	-5.134735	-10.691136	-11.323146	-7.735372	-9.400156	-10.430459	-8.566651	-7.373974	-11.043630	-7.975304	-8.206452	-8.162689	-10.408922	-8.679984	-8.223598	-8.673425	
FBgn0003714	-4.865158	-6.856486	-6.570369	-6.568615	-6.387886	-1.576854	-6.727738	-5.832636	-6.091037	-2.480130	-6.313182	-6.242056	-1.993049	-5.707468	-2.537737	-2.254471	-5.694049	-6.060110	-2.718209	-5.255555	-4.566394	-2.940574	-5.586835	-3.519947	-2.411162	-4.690004	-5.114993	-4.746321	-3.486137	-4.884314	-3.665539	-4.438019	
FBgn0003715	-7.617471	-8.109641	-7.811449	-8.361834	-7.862611	-1.343650	-8.163175	-8.132499	-8.270892	-2.229104	-8.396168	-8.480846	-1.870057	-8.017090	-3.209077	-2.151380	-8.129163	-8.304017	-3.497576	-7.867060	-3.864237	-2.474130	-8.011676	-2.272453	-3.240662	-4.824608	-7.654827	-7.306649	-3.861665	-5.124357	-6.830810	-6.849122	
FBgn0003716	-9.560689	-2.858798	-6.910173	-4.227448	-2.195524	-8.597825	-4.253327	-3.113288	-1.907087	-4.299936	-3.538899	-2.864923	-7.530111	-2.648183	-4.473229	-3.844773	-3.244988	-3.553611	-5.192375	-3.330546	-3.810818	-3.812799	-3.304818	-3.891255	-2.956361	-3.499569	-3.757087	-4.026500	-4.686878	-3.533832	-4.187237	-4.054245	
FBgn0003720	-7.125332	-6.985731	-7.650710	-1.136907	-7.503243	-7.846624	-7.583996	-1.808584	-7.054996	-7.584593	-2.013248	-7.655219	-8.396655	-2.131854	-1.564961	-7.663897	-4.948274	-7.170759	-7.679512	-6.577559	-6.054002	-7.183805	-4.158081	-4.764661	-7.730268	-6.747294	-6.660896	-5.841448	-6.999672	-6.549021	-6.624825	-6.582930	
FBgn0003721	-17.735551	-16.105482	-17.534273	-0.426577	-16.626957	-17.955524	-18.610176	-2.864649	-18.090155	-18.196169	-1.820287	-17.228578	-18.650446	-3.604757	-2.735219	-18.294722	-4.791546	-18.250718	-18.366867	-6.157069	-5.470973	-17.630249	-5.072286	-4.534958	-18.557742	-6.144299	-7.465343	-6.942181	-17.722666	-8.401837	-7.326080	-11.046068	
FBgn0003731	-28.056739	-6.452834	-23.905893	-1.071004	-7.458530	-26.590314	-9.022424	-1.855415	-5.305750	-7.884725	-1.639985	-9.386492	-23.636082	-2.877317	-2.811646	-10.905453	-3.033182	-7.845896	-11.169136	-4.515113	-3.902864	-7.960939	-4.456422	-3.410247	-13.189771	-3.286573	-5.704546	-4.912214	-10.343035	-5.115748	-5.631002	-7.622073	
FBgn0003732	-45.114077	-38.794326	-45.235001	-0.159756	-44.640117	-45.818978	-38.754720	-3.212346	-38.865423	-39.236244	-2.861220	-45.150317	-46.341514	-3.988297	-3.945565	-45.694801	-5.555383	-40.454442	-41.052107	-7.001313	-6.396978	-44.556680	-6.202055	-5.927608	-45.744412	-6.952237	-9.828628	-9.257871	-43.381327	-10.347145	-10.071085	-13.588161	
FBgn0003733	-2.722520	-4.733917	-5.688251	-4.654868	-4.277322	-5.170306	-4.630584	-3.746667	-3.711483	-4.141478	-4.307776	-4.268514	-5.150426	-3.433256	-3.691600	-3.880007	-3.550341	-3.770483	-4.123753	-2.999108	-3.092762	-3.341382	-3.289492	-3.520912	-3.793364	-2.942594	-2.819614	-2.928889	-3.244122	-2.638550	-2.871612	-2.436885	
FBgn0003741	-28.969724	-1.395370	-17.731705	-7.469336	-12.610987	-28.324365	-2.376755	-2.280813	-3.401166	-3.483126	-2.584035	-12.293596	-20.753548	-4.563440	-4.595894	-15.268747	-1.935014	-4.505315	-4.505896	-4.148981	-3.484343	-5.866185	-2.988288	-3.037625	-14.933515	-5.227537	-3.691990	-3.475938	-6.503421	-5.394309	-4.771906	-4.999640	
FBgn0003742	-13.547695	-1.946416	-11.436280	-9.921491	-3.459326	-13.402260	-2.572556	-3.336299	-2.459175	-2.825286	-6.537205	-3.941510	-12.436345	-4.126605	-4.802330	-4.908309	-2.779411	-2.789731	-3.606186	-3.444178	-2.792975	-3.287717	-3.798053	-4.592515	-5.605891	-3.503482	-3.921215	-3.092770	-3.714033	-3.357996	-3.791660	-3.818119	
FBgn0003744	-5.658806	-4.211170	-5.138602	-6.596662	-3.282580	-5.315984	-3.445423	-4.655936	-3.219260	-3.261117	-5.611734	-2.987586	-4.603333	-4.493920	-4.834939	-2.567880	-4.081279	-2.736410	-2.944759	-4.283591	-3.789991	-2.525679	-3.841150	-4.280595	-2.463171	-3.701606	-3.471543	-3.654337	-2.435563	-3.375965	-3.242297	-3.249941	
FBgn0003748	-20.301093	-20.596743	-19.801371	-21.281789	-20.468319	-0.816160	-20.013575	-20.856065	-20.564114	-2.479063	-20.970219	-20.041211	-1.455955	-20.546023	-3.603890	-2.408594	-20.556963	-20.300514	-3.317903	-20.144240	-5.999342	-4.242527	-20.510712	-4.798542	-2.999698	-5.603617	-20.100641	-6.323593	-5.296116	-7.301863	-6.559167	-11.434638	
FBgn0003751	-3.408805	-4.246030	-5.105282	-4.704168	-3.865534	-5.085740	-4.128476	-3.750680	-3.574955	-3.767199	-4.093317	-3.670313	-4.678027	-3.499919	-3.528428	-3.574065	-3.429108	-3.399289	-3.727370	-3.190101	-3.252834	-3.347524	-3.366841	-3.362198	-3.458537	-3.146713	-2.914003	-3.020874	-3.001037	-2.805369	-2.952007	-2.709270	
FBgn0003862	-11.439958	-5.829567	-6.923837	-1.759272	-6.040898	-6.660746	-4.775796	-3.218596	-4.970084	-4.546705	-2.076668	-6.190887	-7.291853	-2.850951	-2.680190	-6.292411	-3.651771	-4.350933	-5.316898	-4.630271	-2.792201	-5.071715	-3.910266	-3.360225	-5.332327	-2.294573	-4.026967	-4.714581	-5.521140	-1.968099	-3.305777	-4.673540	
FBgn0003865	-3.069742	-4.449833	-4.900366	-3.133243	-3.995887	-4.717647	-4.536670	-3.518137	-3.869549	-4.143554	-3.647759	-4.230135	-4.881503	-3.387929	-3.322136	-3.835184	-3.358585	-3.795883	-4.209149	-2.927557	-3.248174	-3.455482	-3.313020	-3.472042	-4.118504	-3.144108	-3.241550	-2.920549	-3.495204	-2.926400	-2.777542	-2.467597	
FBgn0003867	-12.748295	-12.883469	-11.000335	-13.836642	-12.309021	-1.237453	-11.411555	-13.493337	-12.530978	-2.289108	-12.089482	-10.900926	-1.586643	-12.997206	-3.962279	-2.096703	-12.819021	-11.775396	-2.661312	-12.875266	-5.052473	-3.544872	-12.331863	-4.151023	-2.565977	-5.320026	-12.576865	-5.318065	-3.480215	-4.037943	-5.377061	-6.590898	
FBgn0003882	-2.978028	-4.496276	-5.363531	-4.137202	-4.193312	-5.199341	-4.514334	-3.533993	-3.710001	-4.143204	-4.027897	-4.159078	-5.197611	-3.377899	-3.580133	-3.872069	-3.364814	-3.675450	-4.104315	-3.020937	-3.115783	-3.299427	-3.179147	-3.421478	-3.838561	-3.051443	-2.848239	-2.915415	-3.298366	-2.807181	-2.869784	-2.541341	
FBgn0003884	-3.853535	-3.316752	-3.040928	-2.895119	-3.040787	-3.586694	-3.316044	-3.757467	-3.720533	-3.849686	-3.004798	-3.729494	-3.443154	-3.485983	-3.429804	-4.074193	-3.516155	-3.774944	-4.036419	-3.790098	-3.491087	-3.546288	-3.736314	-3.554558	-3.995642	-3.478136	-3.648634	-3.291380	-3.492211	-3.225887	-3.263747	-3.042010	
FBgn0003885	-27.900201	-13.787869	-25.840603	-0.952005	-25.986128	-27.644146	-16.514593	-2.674351	-17.318165	-17.680230	-1.350581	-26.079436	-27.433524	-3.691641	-1.690515	-27.220676	-3.853706	-19.099183	-19.313059	-5.523923	-4.707989	-20.958096	-4.784979	-3.659327	-27.629348	-5.174440	-8.373391	-7.169474	-22.693149	-8.294842	-6.573643	-11.447423	
FBgn0003886	-3.644012	-4.423598	-3.759391	-4.823089	-4.083830	-1.725123	-4.283690	-4.582368	-4.543586	-2.825438	-4.851356	-4.527619	-2.416601	-4.078334	-3.352588	-2.552664	-4.448608	-4.875177	-3.432432	-4.032884	-3.808447	-3.823157	-4.228262	-3.587917	-2.775864	-3.714947	-3.605111	-3.875280	-3.889891	-3.541857	-3.563005	-3.325479	
FBgn0003890	-46.585108	-47.103612	-44.062866	-48.014991	-46.261504	-0.546648	-44.967586	-47.003517	-46.477300	-2.644668	-45.503703	-44.368342	-2.119572	-47.024812	-4.460075	-1.863627	-46.277164	-45.397372	-4.456796	-46.589604	-6.690851	-4.278733	-46.004086	-6.179214	-3.587700	-5.870852	-45.941094	-8.298070	-5.834688	-8.133474	-7.557480	-9.374010	
FBgn0003896	-11.466459	-4.026431	-4.040717	-4.727413	-5.466875	-5.023648	-3.384331	-3.867764	-4.816648	-3.031940	-3.192540	-3.881057	-2.991104	-5.134640	-2.002727	-3.730956	-3.125484	-3.772816	-3.107706	-4.506553	-2.990282	-3.650118	-3.595555	-2.293304	-3.958895	-3.863023	-4.061549	-2.670073	-3.255468	-4.591182	-3.491794	-3.727725	
FBgn0003941	-11.298237	-3.945803	-9.429629	-1.252995	-9.944176	-11.134453	-5.747153	-2.680869	-4.958781	-5.413858	-1.498570	-9.323674	-11.121249	-3.291950	-1.766070	-10.653608	-4.045645	-8.259667	-8.894683	-4.654596	-4.225767	-9.972244	-3.087192	-3.722861	-10.924003	-4.247606	-5.416955	-3.916803	-10.581711	-4.873012	-3.898586	-6.534586	
FBgn0003942	-7.362996	-7.278047	-8.881643	-0.529341	-8.706513	-9.177511	-9.259630	-3.139805	-7.794176	-8.698032	-2.574234	-8.556290	-9.793048	-2.897238	-2.973209	-8.628545	-3.573347	-7.758663	-8.973379	-4.004513	-3.595435	-7.857421	-3.546208	-3.848776	-8.816845	-4.172343	-4.824023	-4.301735	-7.963122	-4.949468	-4.717588	-5.517592	
FBgn0003943	-16.605360	-3.042498	-9.121579	-15.544431	-2.534682	-13.841277	-2.623694	-5.391826	-2.397386	-2.311463	-8.629007	-2.473037	-10.393226	-4.907129	-6.517292	-3.258655	-4.164662	-2.596990	-3.305430	-4.816082	-3.617304	-2.616205	-4.434658	-6.302543	-2.943441	-4.212063	-4.324400	-3.924096	-2.766116	-3.830024	-3.855388	-3.955104	
FBgn0003950	-5.562580	-3.576651	-3.236682	-3.909281	-3.445799	-3.867052	-2.935927	-3.955948	-3.622986	-3.201885	-3.282945	-2.859146	-3.276409	-3.922453	-2.939972	-3.800224	-3.422082	-3.169344	-3.373228	-3.911996	-3.677001	-3.980495	-3.362105	-2.725339	-3.308771	-3.772248	-3.919228	-3.435806	-3.283912	-4.290196	-3.391272	-3.951486	
FBgn0003963	-16.126937	-4.595857	-10.994049	-1.192388	-6.440754	-13.785116	-5.227180	-2.368592	-5.016717	-5.589123	-1.557984	-6.705678	-11.019586	-3.016866	-2.468905	-8.882633	-2.917450	-6.170446	-6.789629	-3.373524	-3.770949	-6.806675	-3.729930	-3.322357	-9.084389	-4.907163	-4.357220	-4.636156	-7.571433	-4.527005	-4.433554	-7.001676	
FBgn0003964	-4.789036	-4.452321	-3.615016	-5.490191	-4.307649	-3.462402	-3.389901	-5.229128	-4.401679	-3.066060	-4.047110	-3.128904	-3.017360	-5.001886	-3.181797	-3.392139	-4.100574	-3.378932	-2.889361	-4.775390	-3.221548	-3.612431	-3.832977	-2.666944	-2.650969	-3.872727	-4.325888	-2.696251	-2.641357	-4.173081	-2.968989	-3.460272	
FBgn0003969	-7.912166	-2.564171	-4.670403	-4.602126	-4.088760	-7.261779	-2.815115	-3.438849	-3.620744	-4.342918	-2.995543	-3.908842	-6.828653	-3.306314	-2.595526	-5.617092	-2.848672	-3.685942	-4.106764	-3.948197	-3.377232	-4.618163	-2.123097	-2.784686	-5.269952	-3.147787	-3.231842	-3.359804	-4.358264	-4.159982	-2.991452	-3.777779	
FBgn0003970	-2.974857	-4.956440	-5.751504	-5.324238	-4.396079	-4.604768	-4.787539	-3.945470	-3.794805	-3.794252	-4.770589	-4.144381	-4.355748	-3.602572	-3.756177	-3.515998	-3.745955	-3.746037	-3.755511	-2.933299	-3.173102	-3.111757	-3.455612	-3.439839	-3.431695	-3.019743	-2.929800	-2.972974	-3.217469	-2.602078	-2.911252	-2.372966	
FBgn0003975	-22.465017	-16.213956	-10.359074	-23.697916	-15.675667	-1.036424	-11.013756	-17.303681	-15.767328	-2.399710	-13.385679	-10.785218	-1.560334	-16.669305	-4.074720	-1.985557	-13.856323	-11.675893	-2.963137	-16.898251	-5.411980	-3.681918	-13.670653	-4.708782	-2.596724	-5.299326	-14.180510	-6.204585	-4.328403	-7.024248	-5.696130	-7.123300	
FBgn0003977	-25.828119	-17.597765	-25.088412	-0.704794	-24.116090	-25.607672	-19.017605	-2.949851	-18.329002	-20.179972	-1.550532	-24.560499	-25.930588	-3.198332	-2.313893	-25.512834	-3.800919	-18.193781	-18.860736	-5.356051	-4.589276	-20.309609	-4.378859	-3.336601	-25.375064	-5.009384	-6.232580	-5.428518	-24.690608	-7.243220	-6.062015	-8.514539	
FBgn0003978	-24.413050	-19.066038	-25.270918	-0.323966	-24.602568	-25.743181	-19.639389	-2.734378	-19.922243	-19.558530	-2.162290	-25.023837	-26.093029	-3.537771	-3.198835	-25.170531	-5.245795	-20.682357	-24.236099	-6.031054	-6.054664	-24.242339	-5.315628	-4.711300	-24.818276	-6.214013	-8.751308	-7.916435	-24.410504	-9.335809	-8.172987	-10.787769	
FBgn0003980	-4.090764	-3.683957	-3.374753	-2.605520	-3.746229	-4.040675	-3.413860	-2.964690	-3.061632	-4.145398	-2.834942	-3.419610	-4.677242	-3.504156	-3.220699	-4.308524	-3.596181	-4.112025	-4.220497	-3.444328	-3.439460	-3.626374	-3.092044	-3.154853	-4.005014	-3.496976	-3.482780	-3.310588	-3.604447	-3.414192	-3.437317	-3.430550	
FBgn0003983	-3.761246	-3.267694	-3.023860	-3.528762	-3.144923	-2.924123	-3.574399	-3.732872	-4.146772	-3.636770	-3.593737	-3.655216	-3.220329	-3.997514	-3.435833	-3.768291	-3.811258	-3.788003	-3.558479	-3.821566	-3.490510	-3.513069	-3.586055	-3.026380	-3.534894	-3.075373	-3.397079	-3.346358	-3.577495	-3.626144	-3.245505	-3.390111	
FBgn0003996	-3.791489	-4.168652	-3.194112	-4.276555	-3.656212	-2.431030	-3.756990	-4.134949	-4.169951	-3.201934	-4.072921	-3.713914	-2.801381	-3.798833	-3.459880	-3.289601	-3.806727	-4.111530	-3.155641	-3.610404	-3.599833	-3.603139	-3.694528	-3.180067	-3.211484	-3.427256	-3.547299	-3.354217	-3.443310	-3.318891	-3.490510	-3.215034	
FBgn0003997	-29.743285	-7.743541	-2.813517	-21.657368	-12.002053	-22.225745	-2.473777	-10.614035	-9.520798	-4.313051	-4.172207	-3.735608	-2.627191	-12.464128	-2.113574	-11.394669	-4.233924	-3.650286	-1.908225	-11.573208	-4.088534	-6.512831	-5.063959	-1.394664	-4.055554	-4.982327	-5.980666	-2.814596	-3.636043	-6.078998	-3.663703	-4.935007	
FBgn0004002	-15.407462	-8.384980	-6.254424	-14.848595	-8.389644	-0.835615	-6.607689	-9.336803	-8.662020	-2.266897	-8.453190	-6.477410	-1.749024	-9.927100	-3.906951	-2.061978	-7.519773	-7.007131	-3.441240	-9.979172	-5.659152	-3.795467	-8.763212	-4.781612	-3.130971	-5.221138	-8.368578	-5.786822	-4.955515	-5.244074	-6.168324	-6.999183	
FBgn0004003	-39.853340	-27.508438	-16.318380	-40.970941	-26.924827	-3.048047	-17.404721	-30.494424	-27.029874	-1.590682	-19.647195	-17.389895	-0.982994	-30.124817	-4.426002	-4.605067	-20.541508	-18.484266	-1.712889	-30.098599	-4.785017	-4.718676	-20.491401	-3.059115	-2.646584	-6.481325	-21.429899	-5.196515	-3.809717	-6.011763	-5.338814	-7.280669	
FBgn0004049	-13.685731	-2.499437	-11.033499	-2.798880	-7.790978	-13.029779	-3.475627	-1.773955	-3.443455	-4.020648	-2.096113	-7.745387	-12.613098	-3.172053	-2.514255	-10.301939	-3.029151	-4.570893	-6.150857	-4.128882	-3.249320	-4.393964	-2.325402	-3.183618	-10.504045	-4.832155	-4.037571	-3.899915	-8.474404	-3.923201	-4.192889	-4.458811	
FBgn0004050	-13.054384	-10.262817	-13.256668	-0.691037	-13.064678	-14.614124	-12.752050	-2.922249	-11.772204	-12.695804	-1.905597	-14.133119	-14.314985	-2.653828	-1.811085	-13.801769	-4.197788	-13.337719	-14.170624	-5.375642	-5.367099	-13.046849	-4.642743	-4.038782	-13.859911	-5.670097	-7.087710	-6.577428	-13.603410	-6.531309	-6.736773	-5.958685	
FBgn0004052	-3.421027	-4.093261	-4.343322	-2.771377	-4.050579	-4.303283	-4.151300	-3.268057	-3.776553	-4.021540	-3.219693	-4.047102	-4.387810	-3.223505	-3.226398	-3.952387	-3.374869	-3.715027	-4.010888	-3.205441	-3.235383	-3.590962	-3.264835	-3.344336	-3.837699	-3.251303	-3.143829	-3.240017	-3.462105	-3.011542	-3.125673	-2.878596	
FBgn0004055	-10.111041	-3.362976	-4.667722	-3.907459	-4.331289	-5.873009	-3.116570	-2.843947	-3.737434	-3.086657	-2.996332	-3.392601	-4.702925	-3.738339	-3.333845	-3.761100	-2.556692	-3.638776	-3.245323	-3.537176	-3.453521	-2.724562	-3.160095	-3.237731	-3.804510	-4.047369	-3.738886	-3.655876	-3.638904	-3.549501	-2.778015	-4.185402	
FBgn0004057	-21.680211	-21.778224	-17.908967	-22.745410	-21.406632	-1.282702	-18.760248	-22.348535	-21.563609	-2.182508	-18.302483	-18.338895	-1.353689	-21.959612	-3.588663	-2.514894	-20.383561	-19.260718	-2.421004	-21.731097	-4.892239	-3.615373	-19.859187	-4.164206	-2.632748	-5.262064	-20.776229	-5.634315	-4.061051	-6.519854	-5.456328	-7.177097	
FBgn0004066	-2.594267	-4.871387	-5.769803	-4.564910	-4.418905	-5.342246	-4.918612	-3.730580	-3.852589	-4.333041	-4.264858	-4.362540	-5.290020	-3.405690	-3.659120	-3.943457	-3.480683	-3.814180	-4.261874	-3.001200	-3.083966	-3.416896	-3.242617	-3.499200	-3.941138	-2.964887	-2.801179	-2.906053	-3.396192	-2.558849	-2.784671	-2.431952	
FBgn0004101	-4.090125	-5.090917	-4.768780	-5.790754	-4.832870	-2.468661	-4.819957	-4.978428	-4.605017	-2.782506	-5.091448	-4.315313	-2.460449	-4.736894	-3.616139	-2.214580	-4.603398	-4.312808	-2.803090	-4.203517	-4.117304	-2.781657	-4.412860	-3.362003	-2.290024	-3.580386	-4.092683	-3.839966	-2.885300	-3.744709	-3.207443	-3.686553	
FBgn0004103	-25.136575	-2.411177	-14.679060	-2.887735	-10.938493	-23.504313	-4.090640	-2.419056	-5.114617	-4.870275	-1.435839	-10.823349	-17.409654	-4.826969	-1.652435	-13.649152	-2.653078	-6.519211	-6.266060	-4.927967	-4.120058	-7.055690	-3.153125	-2.749837	-13.255188	-4.375258	-4.776649	-3.102336	-9.054363	-4.767993	-4.083019	-6.580266	
FBgn0004106	-12.018727	-13.913447	-14.480039	-1.043205	-13.737985	-14.695658	-13.959594	-4.897817	-13.154174	-13.696396	-0.465431	-13.765850	-15.004009	-5.369641	-5.245849	-12.540663	-7.792665	-13.124844	-13.520902	-10.352296	-6.519803	-12.500999	-9.232464	-8.518778	-13.498181	-10.598128	-9.209395	-10.475535	-12.386411	-11.670145	-11.739798	-11.738065	
FBgn0004107	-16.823717	-14.565415	-19.044738	-7.548765	-16.455745	-19.116676	-15.756994	-1.846587	-14.897167	-15.768042	-3.242217	-16.764621	-19.239144	-3.092750	-3.256270	-17.046653	-1.893649	-15.719277	-16.556213	-2.763523	-2.331311	-15.647852	-2.488612	-2.893461	-17.232403	-3.362676	-2.863780	-2.541850	-16.293876	-3.435657	-3.310238	-3.492824	
FBgn0004108	-9.896696	-8.729373	-8.533502	-0.952408	-9.045646	-9.142222	-9.860329	-2.867563	-10.177087	-10.066663	-2.012481	-10.081716	-10.010764	-3.607526	-2.732727	-10.284500	-3.717627	-10.042317	-10.332991	-2.577168	-2.378132	-10.011884	-2.928464	-4.208927	-10.320786	-3.015877	-9.051796	-3.960790	-9.832154	-9.167412	-7.237921	-9.184420	
FBgn0004145	-3.183005	-5.066282	-5.098269	-4.767721	-5.059233	-2.499663	-5.309638	-4.488415	-4.628069	-2.991831	-4.983979	-4.977850	-2.467570	-4.222392	-2.882826	-2.904718	-4.316478	-4.405382	-3.105223	-3.842104	-3.257141	-3.441529	-4.102603	-3.170413	-2.991111	-3.023940	-3.518028	-3.574146	-3.177134	-2.807928	-3.401597	-3.314905	
FBgn0004167	-35.195121	-16.835347	-9.141134	-35.940586	-16.233912	-1.464139	-9.226582	-20.896358	-16.423715	-2.172669	-12.428744	-8.576852	-2.320907	-20.969265	-4.318218	-1.374082	-12.690233	-9.950192	-3.037908	-20.683219	-5.853617	-2.819740	-12.435832	-5.106463	-1.976874	-5.109271	-13.355383	-7.782082	-3.763203	-6.776786	-5.737495	-7.130189	
FBgn0004176	-14.421855	-15.543475	-17.280608	-0.064891	-16.226909	-16.494682	-15.776832	-4.893784	-14.749876	-16.258904	-3.428857	-15.145763	-17.538314	-4.713387	-4.498964	-15.132548	-8.223464	-14.858508	-15.850455	-13.220190	-6.818104	-15.243282	-8.037691	-7.179473	-15.669148	-7.922675	-13.852897	-13.599415	-15.286247	-14.071521	-14.264759	-14.145833	
FBgn0004177	-17.670806	-11.830665	-16.494113	-0.409159	-16.561839	-17.747661	-13.012051	-2.985889	-15.477663	-16.339085	-1.729972	-15.741024	-18.102105	-3.770159	-2.970509	-17.987307	-4.557030	-17.133916	-17.498393	-5.961684	-5.719610	-17.427811	-5.532208	-4.454941	-17.815019	-6.782402	-9.065458	-8.197574	-17.275402	-9.674325	-8.766906	-14.826126	
FBgn0004179	-25.960744	-4.427224	-21.962352	-1.677851	-15.581321	-25.324578	-6.214526	-2.404790	-6.752489	-7.074605	-1.246712	-16.805458	-23.554850	-2.740323	-2.369725	-17.904593	-2.983157	-8.833365	-9.262550	-4.045555	-2.897744	-9.493050	-3.378308	-2.826772	-18.976185	-4.364189	-4.880988	-4.436389	-11.570294	-5.352762	-5.144425	-6.298257	
FBgn0004197	-55.141590	-52.663371	-25.193687	-56.484662	-51.790310	-1.275847	-27.742598	-54.054065	-51.868993	-2.632884	-29.454485	-27.542072	-1.109548	-52.952980	-3.352342	-2.687140	-31.822242	-29.893121	-2.071988	-53.427559	-4.436198	-4.597280	-31.891258	-4.669589	-3.358199	-6.049427	-33.879799	-5.804866	-4.064851	-7.538145	-7.242295	-8.003553	
FBgn0004210	-9.010716	-7.465957	-5.562894	-10.219497	-7.031456	-1.355279	-5.929414	-8.342416	-7.169569	-2.548956	-6.828161	-5.574356	-1.828040	-8.526209	-3.346974	-2.268785	-7.237823	-6.248346	-3.061076	-8.024064	-3.447618	-3.141553	-7.611417	-3.219560	-2.753968	-3.122600	-7.438039	-4.046580	-3.646332	-6.161765	-3.523974	-6.423399	
FBgn0004227	-19.916817	-5.690822	-10.558852	-1.259878	-8.344983	-15.472095	-6.292373	-2.771171	-7.082409	-6.230062	-1.307336	-7.966269	-11.566005	-3.362063	-2.121591	-10.234731	-3.090338	-7.207021	-6.981887	-4.906337	-3.873264	-7.649518	-3.936406	-2.594923	-10.003156	-4.685201	-5.413609	-3.869417	-8.529963	-4.741440	-5.361869	-6.333513	
FBgn0004236	-3.230295	-4.680373	-5.800126	-4.807277	-4.226235	-5.585604	-4.681381	-3.750002	-3.732087	-3.990016	-4.275154	-4.228491	-5.197821	-3.440933	-3.636588	-3.823521	-3.458165	-3.792466	-4.082650	-2.969976	-3.142011	-3.382611	-3.344989	-3.378293	-3.902993	-2.997694	-2.786875	-2.818595	-3.273626	-2.588992	-2.690476	-2.394254	
FBgn0004237	-29.681205	-3.581911	-11.377810	-13.069345	-17.228425	-28.172868	-2.859688	-5.362094	-7.116309	-6.027980	-0.984256	-12.648341	-14.301323	-11.623015	-5.579295	-18.551852	-1.856844	-6.429513	-5.775067	-8.081894	-5.729476	-8.448412	-3.441027	-1.235873	-14.101014	-8.991608	-4.614203	-3.783134	-8.452868	-8.930778	-4.851673	-6.688967	
FBgn0004242	-4.065775	-3.588220	-2.928727	-4.125569	-3.133499	-3.227255	-3.236173	-3.949164	-3.606772	-3.240812	-3.559251	-3.249172	-3.102525	-4.015999	-3.874443	-3.082160	-3.712396	-3.423311	-3.533895	-3.714250	-3.516772	-3.508187	-3.732908	-3.535392	-3.417761	-3.617266	-3.467051	-3.433245	-3.586065	-3.501423	-3.376715	-3.165708	
FBgn0004243	-33.813173	-22.058973	-34.168743	-0.580118	-32.272743	-34.905732	-24.471129	-2.242631	-24.896027	-24.351934	-1.682928	-33.071879	-35.428771	-3.207037	-3.006819	-33.326364	-3.980588	-25.437054	-25.592511	-5.186420	-4.901701	-25.688068	-4.722530	-4.298897	-33.488261	-6.053940	-7.288713	-7.647100	-29.715831	-8.744634	-7.961724	-10.103317	
FBgn0004360	-38.593302	-1.850159	-18.860985	-27.658219	-4.978144	-37.584474	-1.983975	-3.766199	-2.305478	-2.435063	-8.651232	-4.692415	-21.402917	-5.725436	-8.968997	-6.580308	-2.844636	-2.281892	-2.812990	-4.282763	-3.402190	-3.407032	-4.517180	-7.170099	-6.870221	-5.491138	-3.187760	-3.241454	-3.444751	-4.455119	-4.716407	-3.746340	
FBgn0004362	-29.697179	-5.832735	-26.104936	-1.521302	-24.908579	-29.554368	-8.319559	-2.010229	-9.444201	-9.794378	-1.117513	-24.249662	-27.729892	-3.433213	-2.448002	-26.295547	-2.892789	-12.031169	-11.796765	-6.662401	-3.556979	-13.317174	-3.897121	-2.634419	-27.234358	-4.954214	-5.264788	-5.577824	-15.478237	-7.152971	-5.530534	-7.792291	
FBgn0004363	-2.660381	-3.858960	-4.669663	-2.574204	-4.730138	-4.420183	-4.170321	-4.023863	-3.262842	-5.012357	-4.364885	-5.070611	-4.666058	-3.366249	-4.007615	-4.496395	-3.024325	-3.792421	-4.989423	-3.444700	-3.339201	-3.307648	-3.920658	-3.755226	-4.606462	-3.738824	-2.775071	-2.621397	-3.085013	-2.298079	-3.434717	-2.819266	
FBgn0004364	-31.945267	-9.932843	-25.683460	-0.565763	-10.938821	-30.400525	-12.106373	-2.809035	-8.216805	-10.794767	-1.784988	-11.824753	-27.908457	-3.791599	-2.449507	-14.004748	-4.246411	-9.814188	-13.130348	-5.633712	-4.695113	-10.118797	-4.643007	-3.019404	-14.974995	-5.496569	-6.936503	-5.960710	-11.661666	-7.716728	-6.944827	-9.314045	
FBgn0004368	-28.005350	-23.157963	-27.207484	-1.974333	-26.868910	-27.589752	-24.198245	-2.857909	-24.761864	-24.619270	-0.666192	-28.058072	-28.234429	-4.554935	-3.723425	-28.511164	-2.243775	-26.746399	-27.456292	-5.399002	-4.801083	-27.199417	-3.426580	-2.525932	-28.569039	-6.098895	-5.055457	-4.753019	-28.160390	-7.109686	-5.265989	-6.988528	
FBgn0004373	-15.294269	-2.934214	-12.794142	-1.344480	-10.374996	-15.003001	-4.286565	-2.481686	-5.873274	-4.282400	-1.770168	-11.300731	-14.607575	-2.324394	-2.567543	-12.421677	-3.135923	-5.613841	-5.585090	-3.726354	-4.336207	-9.350560	-3.466399	-3.012685	-12.380624	-4.698418	-4.288310	-3.865045	-10.205268	-6.248988	-5.356292	-4.796496	
FBgn0004374	-25.577872	-26.404134	-28.000334	-0.417956	-26.902651	-27.758133	-26.895847	-2.920707	-26.164891	-26.793484	-1.929093	-26.822719	-28.383217	-3.332144	-2.908286	-26.629706	-4.222477	-26.474328	-27.031451	-5.786780	-5.108550	-26.063540	-4.602080	-4.487287	-26.704129	-5.508612	-7.328733	-6.650880	-26.171628	-7.905561	-7.358541	-9.386221	
FBgn0004378	-37.099808	-10.799917	-35.760882	-3.333849	-30.470499	-37.329383	-14.342591	-0.463373	-15.080080	-16.031694	-1.835719	-31.425366	-36.498774	-3.816736	-4.829586	-31.959679	-2.611642	-18.154878	-18.608881	-4.076335	-4.857501	-19.193534	-3.739835	-4.714380	-33.164315	-5.971769	-5.851870	-5.299719	-21.560022	-6.418770	-6.044381	-7.872379	
FBgn0004379	-31.596274	-25.001081	-32.800423	-0.237767	-31.604123	-33.156960	-26.882086	-3.119176	-26.645065	-26.332056	-2.586159	-32.094452	-33.368325	-3.242767	-3.396316	-32.049502	-5.098094	-28.663938	-30.210907	-5.833358	-6.764384	-29.756370	-5.421195	-5.999779	-32.313555	-6.317412	-8.145737	-8.597235	-31.449050	-9.288800	-9.308195	-12.245194	
FBgn0004380	-6.461600	-6.768457	-5.532396	-6.986360	-6.201201	-1.296864	-6.373516	-6.927696	-7.118595	-2.470741	-7.131953	-6.162165	-2.188674	-6.885310	-2.245858	-2.379881	-6.811479	-6.539960	-3.110160	-6.573498	-4.497757	-2.833816	-6.554397	-3.192566	-2.703267	-3.287467	-5.883106	-5.822753	-3.589031	-5.139519	-4.878677	-6.007813	
FBgn0004381	-4.782813	-5.615502	-5.280905	-6.129754	-5.336886	-1.850135	-5.334529	-5.432195	-5.034969	-2.286783	-5.816782	-4.878256	-2.187256	-5.196571	-2.828211	-2.036037	-5.028327	-5.080837	-2.847504	-4.878851	-4.187865	-2.749975	-4.923047	-3.456155	-2.682956	-3.836296	-4.640803	-4.203499	-3.321936	-4.486652	-4.425793	-4.322915	
FBgn0004390	-14.226204	-2.105334	-8.363763	-4.490847	-9.011480	-13.408128	-1.821336	-3.437502	-4.379244	-3.416392	-1.963595	-8.068276	-9.359217	-4.735596	-3.442880	-9.798018	-1.915744	-5.104373	-4.921157	-4.931769	-3.536120	-5.328677	-2.736037	-2.214936	-9.192435	-5.105830	-4.173420	-4.625857	-5.493729	-5.415252	-3.666253	-5.406428	
FBgn0004391	-6.673124	-7.444761	-9.989296	-2.145577	-7.614758	-10.044865	-7.741685	-2.385053	-6.718545	-7.509552	-2.430788	-7.719407	-10.017576	-2.479642	-2.286386	-7.681231	-2.669471	-6.839821	-7.939792	-3.071843	-2.979948	-6.727888	-2.875644	-2.617783	-7.744229	-2.816639	-3.402430	-3.037480	-6.810971	-3.915223	-3.481642	-3.897169	
FBgn0004395	-3.095785	-4.627423	-5.560286	-3.814936	-4.244678	-5.296225	-4.657333	-3.634194	-3.710905	-4.317712	-3.675672	-4.383106	-4.869515	-3.223822	-3.604669	-4.064957	-3.345453	-3.535268	-4.365373	-2.894633	-3.254910	-3.353483	-3.301614	-3.486849	-4.063273	-2.973925	-2.905469	-2.608147	-3.407466	-2.710089	-2.867235	-2.661997	
FBgn0004399	-17.034012	-16.000004	-18.385901	-0.214414	-17.484796	-19.099901	-17.538896	-2.850973	-16.864577	-17.619599	-2.872123	-18.007206	-19.028746	-3.261133	-3.697173	-17.707021	-5.715766	-17.081862	-17.465598	-6.938896	-6.953051	-16.970128	-5.306417	-6.387477	-17.836010	-6.663654	-12.117415	-9.366561	-16.840231	-6.120788	-9.805617	-16.109064	
FBgn0004400	-2.529053	-5.754043	-7.077890	-3.708798	-5.083491	-6.363083	-5.611216	-3.277028	-4.246762	-4.952135	-3.694019	-5.232040	-6.573109	-3.313083	-3.371801	-4.459923	-3.185941	-4.501370	-5.292427	-2.753317	-3.168598	-3.755528	-3.239198	-3.477898	-4.386755	-2.843866	-2.694374	-3.140606	-3.479933	-2.499390	-2.738676	-2.392942	
FBgn0004401	-27.548608	-5.300012	-23.528247	-2.189930	-21.839171	-27.113646	-6.944427	-2.255327	-8.351456	-7.812308	-1.217960	-22.601153	-24.411975	-4.654676	-1.846350	-24.317058	-3.401059	-10.149292	-10.190269	-5.192980	-3.387529	-11.591950	-3.065884	-1.952041	-25.064451	-3.949329	-4.975921	-4.095499	-13.206705	-5.994884	-5.172552	-6.786379	
FBgn0004403	-11.655635	-2.724851	-6.320929	-2.325651	-5.826877	-10.065293	-3.974022	-2.463837	-3.395970	-3.540387	-1.976243	-6.583184	-8.649636	-2.825823	-2.319900	-7.112946	-2.967297	-5.444848	-5.126045	-4.719243	-2.804235	-4.734647	-4.430082	-2.077293	-9.832150	-4.177468	-4.934647	-5.348701	-6.954832	-3.928589	-4.021859	-3.730552	
FBgn0004404	-11.186372	-5.808372	-9.073696	-1.410319	-9.116543	-10.188281	-7.093159	-3.151349	-9.278616	-7.589907	-1.359601	-10.017542	-10.336764	-2.757242	-1.800128	-11.461390	-3.772514	-10.144150	-10.287155	-4.530973	-2.552856	-10.475041	-4.035414	-3.244437	-11.399113	-4.503512	-4.253607	-4.106396	-10.980037	-5.355725	-5.027202	-6.580651	
FBgn0004406	-3.755807	-4.005331	-5.946778	-4.777748	-4.060752	-6.096835	-3.878984	-3.728025	-3.272695	-3.854358	-4.228268	-3.947950	-5.890641	-3.580975	-3.899856	-3.982138	-3.157467	-3.009398	-3.721863	-3.131811	-3.222605	-3.068108	-3.211809	-3.469003	-3.903306	-3.164656	-2.719483	-2.856598	-2.984642	-2.905590	-3.006190	-2.769381	
FBgn0004413	-4.299140	-3.328130	-2.911899	-2.945341	-3.420747	-4.166507	-3.769074	-3.348299	-4.191207	-3.903835	-2.524456	-4.189281	-3.935082	-3.418607	-2.559504	-4.561506	-3.484316	-4.078304	-4.353703	-3.793323	-3.349331	-4.471756	-2.977949	-3.023386	-4.675554	-3.621090	-3.088563	-3.582502	-4.240350	-3.596273	-3.147380	-3.140781	
FBgn0004419	-2.349772	-5.237178	-6.414736	-4.704044	-4.629949	-5.882622	-5.278304	-3.779513	-3.973604	-4.588943	-4.373915	-4.771608	-5.856545	-3.431526	-3.730727	-4.112661	-3.614044	-3.952140	-4.550748	-2.937551	-3.098321	-3.439999	-3.198204	-3.594348	-4.141215	-2.837678	-2.730060	-2.839586	-3.567185	-2.430898	-2.827292	-2.366230	
FBgn0004425	-4.177583	-2.945041	-3.157727	-2.835695	-3.047444	-3.510730	-3.853882	-3.382571	-4.089005	-3.505242	-3.331494	-3.277361	-3.634613	-3.257129	-3.242937	-4.101520	-3.024438	-3.783898	-3.627912	-3.760062	-3.531951	-3.993013	-3.362384	-3.239841	-4.108026	-3.732581	-3.583015	-3.532755	-3.879414	-3.634705	-3.409926	-3.285367	
FBgn0004430	-3.368559	-4.299565	-3.771924	-4.385421	-3.969299	-3.582431	-3.971205	-3.993423	-3.868711	-3.419389	-3.829927	-3.592002	-3.527930	-3.855517	-3.585381	-3.460934	-3.717641	-3.557568	-3.298776	-3.566604	-3.416235	-3.122569	-3.603927	-3.265131	-3.241562	-3.373093	-3.293026	-3.164029	-2.874955	-2.974853	-2.931437	-3.075469	
FBgn0004432	-10.580340	-9.050612	-2.443579	-10.754241	-8.807162	-5.594624	-3.368800	-9.412297	-9.295218	-3.870580	-3.728016	-3.598450	-2.118230	-10.936546	-2.841875	-5.700936	-5.338453	-4.514858	-2.152054	-10.540293	-2.343210	-5.134797	-5.584727	-1.969316	-3.345292	-2.552296	-5.366715	-2.770095	-3.465190	-5.994515	-3.860837	-4.851279	
FBgn0004446	-4.836432	-3.039312	-3.517930	-3.394728	-3.431914	-3.861752	-3.289385	-3.208682	-3.547585	-3.152666	-2.999914	-3.365603	-3.839107	-3.836565	-3.545298	-3.269408	-2.890161	-3.790690	-3.914726	-3.376716	-3.634362	-4.018454	-3.614628	-2.941115	-3.719051	-3.633508	-3.404280	-3.044705	-4.065963	-3.467762	-3.787596	-3.679443	
FBgn0004449	-15.060031	-8.204032	-6.801420	-5.177501	-9.649247	-2.728003	-6.164056	-4.312758	-9.169475	-3.107224	-1.809611	-7.110724	-1.850664	-7.031323	-3.100442	-3.411797	-2.459761	-6.083762	-2.944636	-6.293507	-3.809164	-4.837122	-3.910041	-1.802761	-3.508007	-5.790475	-4.869183	-3.118347	-5.120265	-6.497840	-4.313128	-5.602963	
FBgn0004456	-10.105185	-4.980533	-6.510806	-2.267123	-4.606843	-6.227638	-4.354067	-2.811637	-4.370464	-3.935423	-2.180779	-4.112705	-5.732168	-3.266513	-2.636768	-5.029278	-3.079456	-4.008275	-3.529057	-2.982543	-3.298208	-3.531697	-3.345058	-2.699215	-4.010461	-3.449591	-4.025017	-3.501683	-4.466100	-2.920035	-3.427941	-4.310926	
FBgn0004461	-3.981881	-4.037839	-7.123339	-5.432514	-4.185697	-7.154857	-4.159512	-3.503785	-2.915540	-3.962618	-4.766924	-4.124434	-6.977769	-3.359177	-4.215359	-4.097394	-3.074035	-3.099536	-4.070161	-2.870759	-3.206361	-3.101219	-3.144418	-3.734533	-4.143392	-3.167550	-2.676706	-2.879678	-3.194907	-2.651984	-2.952233	-2.691684	
FBgn0004462	-2.619452	-4.864167	-5.513572	-5.016276	-4.422982	-4.698873	-4.740243	-3.955223	-3.806487	-3.810754	-4.713205	-4.140609	-4.407911	-3.643751	-3.897004	-3.581974	-3.778076	-3.675851	-3.800701	-3.072742	-3.313407	-3.170845	-3.471662	-3.638090	-3.328069	-2.986101	-2.992161	-3.003151	-3.092554	-2.572471	-2.705724	-2.566590	
FBgn0004463	-11.720475	-2.694305	-7.504251	-4.895312	-6.027661	-11.220836	-2.675646	-2.836611	-3.658000	-4.076875	-2.568620	-5.758079	-8.691649	-3.370019	-2.792471	-6.840598	-2.307880	-3.975511	-4.265976	-3.747066	-2.908236	-4.635964	-2.778559	-2.553149	-7.043948	-3.514897	-3.546331	-2.948000	-4.946276	-3.364536	-3.256903	-3.779793	
FBgn0004465	-5.070364	-5.091296	-6.224164	-3.491096	-4.955053	-6.861537	-4.999211	-3.203279	-4.883161	-5.252898	-2.299810	-5.437832	-6.682683	-2.601287	-2.895939	-5.534628	-2.587182	-4.906707	-5.427350	-3.002900	-2.814511	-4.861553	-2.666430	-2.559863	-5.510368	-2.893439	-3.103854	-2.806817	-5.016938	-3.368613	-2.805597	-3.499668	
FBgn0004493	-33.067636	-27.561735	-33.586967	-0.422763	-32.876256	-34.227007	-28.055954	-2.821418	-28.646244	-28.515118	-2.051518	-33.563293	-34.553520	-3.317506	-2.803242	-33.552164	-4.140288	-31.121557	-31.350981	-5.671078	-4.607138	-30.605529	-4.693266	-4.338001	-33.684885	-5.328350	-8.016755	-6.615580	-32.576747	-7.443289	-6.836597	-9.147925	
FBgn0004507	-3.013924	-4.594478	-5.072239	-4.621385	-4.207054	-3.741714	-4.471561	-3.791689	-3.749041	-3.702179	-4.361287	-4.106786	-3.877479	-3.548415	-3.718539	-3.356977	-3.612178	-3.649257	-3.777268	-3.184726	-3.240097	-3.265193	-3.389101	-3.521487	-3.421778	-3.115122	-2.915543	-3.085252	-3.194999	-2.778810	-2.921905	-2.599274	
FBgn0004509	-3.355715	-3.403355	-3.047485	-3.897652	-3.275181	-2.400017	-3.600411	-3.592882	-3.600176	-3.807917	-3.636877	-3.892038	-3.217527	-3.867515	-3.490104	-3.595899	-3.622260	-3.745669	-4.218628	-3.487374	-3.441044	-3.546865	-3.594012	-3.848541	-4.145430	-3.326702	-3.024070	-3.564270	-3.674332	-3.404755	-3.465277	-3.175379	
FBgn0004510	-12.853752	-2.447291	-9.208672	-11.268353	-3.786416	-12.410582	-2.054516	-4.370215	-2.590808	-2.978283	-4.932209	-3.565081	-10.179855	-4.953809	-4.086866	-5.155246	-3.302300	-2.330967	-2.713727	-4.555212	-3.572383	-3.526369	-3.624015	-3.388628	-4.838946	-3.972992	-3.308130	-3.111477	-3.167785	-4.276128	-3.324094	-3.496940	
FBgn0004511	-30.808470	-31.615514	-29.876605	-32.198660	-30.969741	-1.216282	-30.382337	-31.431165	-31.028732	-3.825241	-31.517750	-29.927166	-3.592773	-31.225719	-5.525995	-0.693568	-30.972086	-30.577646	-5.750583	-30.802318	-8.053163	-3.504599	-30.731116	-7.588657	-2.276954	-5.210469	-30.631390	-9.777063	-4.947127	-8.104924	-6.974207	-9.991147	
FBgn0004551	-6.522600	-4.880746	-5.278705	-7.668792	-4.219983	-3.165455	-4.554240	-5.672226	-3.965658	-2.983914	-6.825870	-3.933899	-3.057569	-5.547277	-3.873184	-1.632277	-5.141533	-3.671086	-3.437711	-4.511298	-4.090415	-1.982918	-4.758133	-4.712565	-2.475026	-3.257533	-4.187263	-4.147129	-2.539208	-3.606896	-3.827560	-3.530640	
FBgn0004556	-15.279803	-5.757771	-12.864989	-0.912533	-12.969536	-15.546829	-6.420487	-2.360494	-6.540450	-7.031840	-1.829166	-12.944727	-15.339413	-3.666155	-3.447795	-14.457578	-3.764718	-7.263862	-7.545746	-5.054353	-5.356493	-8.562880	-3.879696	-4.055636	-14.405121	-5.460476	-6.259977	-5.335304	-12.777349	-1.696845	-4.738000	-6.038472	
FBgn0004567	-38.015092	-11.870395	-34.684918	-11.970901	-14.317976	-37.404169	-14.094236	-1.503928	-11.683473	-14.736501	-1.234441	-16.580520	-35.621645	-6.534276	-9.612074	-17.630767	-1.575248	-14.112105	-16.664888	-3.347111	-3.760356	-14.612913	-2.908685	-2.932348	-19.553768	-7.097881	-3.152905	-2.961930	-17.291405	-5.422382	-4.804458	-5.501094	
FBgn0004574	-8.545627	-7.987256	-3.846204	-10.070450	-6.857648	-2.762432	-5.054722	-8.832783	-7.319107	-2.593470	-4.468584	-5.249384	-2.050388	-9.168522	-3.458976	-2.816274	-6.733070	-4.975558	-2.254061	-8.902440	-3.647461	-2.624290	-6.465788	-3.878455	-2.242695	-2.782095	-8.016900	-3.187530	-3.163979	-3.936184	-2.851141	-3.445196	
FBgn0004577	-4.100012	-3.480579	-3.921214	-2.256459	-4.201191	-4.551246	-4.095655	-2.687508	-4.234267	-4.584506	-2.539915	-4.328151	-4.974024	-2.862078	-2.750624	-4.615257	-2.857207	-4.177049	-4.440437	-3.428178	-3.289365	-4.401536	-3.364804	-3.028961	-4.468526	-3.543644	-3.309846	-3.496678	-4.297394	-3.637427	-3.466748	-3.339851	
FBgn0004583	-22.575948	-3.784964	-12.351989	-18.271736	-4.395534	-17.529639	-4.673280	-4.950889	-3.951925	-4.483186	-10.145079	-4.469080	-11.352744	-6.706343	-12.048143	-2.045417	-5.232706	-4.215136	-5.184008	-5.469314	-5.546390	-1.503832	-6.193332	-9.288493	-1.477781	-3.824255	-5.386518	-5.567963	-1.796798	-4.237653	-2.570717	-5.956963	
FBgn0004584	-35.479394	-3.538347	-27.207846	-18.520047	-16.187011	-34.731085	-4.674944	-3.072838	-5.416398	-5.435904	-3.793558	-16.326999	-29.239267	-6.770320	-2.609535	-18.131222	-1.441380	-5.855211	-6.716326	-4.368634	-2.031974	-7.582014	-3.110750	-2.234328	-18.335334	-3.789042	-3.658996	-2.120321	-8.384798	-4.135252	-3.140934	-3.103544	
FBgn0004586	-17.210279	-3.283870	-3.563100	-7.558347	-6.272958	-9.154308	-2.325383	-4.574327	-4.539239	-2.350517	-2.929214	-3.766894	-3.094958	-6.899847	-3.027617	-5.965750	-3.452406	-3.893578	-2.012155	-6.054691	-3.480378	-3.922812	-4.544455	-2.239626	-3.591612	-4.707337	-4.933131	-2.666521	-3.385417	-5.265125	-3.595504	-4.804301	
FBgn0004587	-38.668119	-18.120201	-36.756960	-0.505417	-33.966919	-37.799530	-21.251621	-3.331968	-21.480174	-21.999092	-1.855510	-35.159045	-37.775433	-4.033278	-2.173972	-35.906486	-4.519208	-23.930765	-24.398748	-5.414721	-4.262198	-25.149283	-4.768506	-3.594829	-38.028191	-5.733019	-7.734598	-6.217275	-27.675375	-7.733010	-6.402781	-9.969695	
FBgn0004595	-27.810865	-3.079160	-8.219276	-13.766332	-5.059642	-25.656850	-2.592704	-4.998884	-3.800123	-3.397403	-3.470468	-1.468679	-9.933584	-6.389636	-4.411705	-6.233831	-3.220534	-2.462707	-3.397784	-5.931890	-4.588249	-4.340972	-2.889931	-3.011501	-3.118393	-4.555364	-3.318529	-3.338712	-3.556655	-5.187419	-2.707029	-4.115145	
FBgn0004597	-23.031960	-23.144033	-24.763941	-0.052914	-23.638480	-24.807596	-24.071241	-4.611233	-23.752641	-24.299555	-3.915716	-24.293855	-25.161134	-4.485858	-4.684939	-24.221836	-8.451853	-23.537663	-24.080001	-8.950092	-8.458520	-23.470911	-8.478569	-8.134120	-23.867827	-9.179987	-13.012565	-12.507425	-24.293941	-13.406793	-12.243932	-21.635279	
FBgn0004598	-2.862086	-4.556503	-5.324883	-4.465193	-4.260055	-4.974234	-4.598098	-3.698630	-3.717388	-4.119557	-4.163824	-4.180252	-4.892871	-3.460811	-3.684300	-3.809494	-3.485267	-3.601139	-4.023452	-3.012090	-3.175976	-3.379655	-3.154962	-3.465972	-3.763206	-3.052293	-2.868296	-2.980954	-3.263235	-2.674361	-2.817462	-2.490590	
FBgn0004603	-5.592376	-2.508337	-3.982658	-2.992303	-1.755084	-5.211393	-3.814107	-3.519609	-2.653952	-5.178519	-3.223081	-2.593672	-4.342429	-3.472767	-2.573849	-2.735122	-3.784121	-3.360290	-4.525944	-4.015608	-4.067378	-4.435012	-3.915166	-3.939558	-5.365583	-4.470073	-4.415554	-4.150652	-5.031698	-4.518750	-4.351816	-4.479507	
FBgn0004606	-8.955630	-4.378175	-4.720460	-8.911706	-4.460173	-3.858640	-3.677607	-5.113411	-3.947045	-2.686272	-5.212662	-3.433017	-3.067711	-5.407729	-3.821553	-2.377006	-4.394170	-3.515735	-2.474272	-4.821318	-3.921155	-2.729737	-4.674548	-3.703920	-2.338469	-3.460216	-4.136985	-3.675511	-2.328930	-3.661523	-3.139811	-3.368235	
FBgn0004607	-28.713741	-3.292022	-5.708883	-16.869198	-7.154702	-18.115997	-2.670163	-5.298289	-5.049021	-1.544169	-5.634377	-3.651352	-4.395880	-8.881603	-4.129485	-5.356030	-4.135013	-4.146042	-1.540018	-6.841197	-3.120467	-3.366759	-4.880497	-3.147326	-2.728982	-4.675908	-5.615151	-3.229538	-2.668442	-4.911793	-4.000880	-4.385404	
FBgn0004611	-3.304241	-4.433225	-4.526016	-4.797459	-4.155955	-3.154155	-4.257045	-3.969216	-3.934016	-3.277936	-4.362489	-3.643073	-3.140421	-3.863009	-3.562426	-2.993761	-3.898643	-3.744985	-3.230509	-3.438877	-3.400916	-3.190589	-3.672162	-3.495066	-3.012089	-3.254446	-3.326626	-3.252711	-3.052394	-3.096079	-3.141328	-2.845178	
FBgn0004622	-3.266635	-3.722421	-3.392492	-3.043209	-3.632247	-4.070804	-4.115381	-3.562239	-3.961662	-3.755834	-3.239693	-3.940591	-4.341492	-3.085085	-3.377598	-3.857363	-3.669423	-3.897534	-3.969207	-3.492106	-3.486465	-3.546383	-3.358956	-3.433769	-3.637751	-3.241159	-3.150285	-3.243913	-3.399041	-3.171721	-2.919995	-2.900179	
FBgn0004624	-7.146175	-6.038591	-4.310893	-8.592304	-4.543338	-3.891747	-4.724785	-7.749612	-5.441477	-3.540676	-6.008603	-3.757278	-3.644291	-7.208137	-4.947261	-1.278763	-6.989824	-4.442057	-3.611023	-6.949350	-4.480256	-1.990473	-6.181513	-4.561726	-1.810724	-2.527533	-6.394787	-5.247039	-2.966093	-3.774827	-3.291021	-4.798973	
FBgn0004625	-2.815282	-4.871513	-4.897341	-5.059687	-4.287818	-3.356642	-4.679435	-4.058680	-4.034621	-3.520328	-4.727472	-4.372494	-3.543902	-3.697739	-3.809545	-3.193458	-3.794121	-3.805440	-3.390687	-3.244175	-3.384019	-3.214104	-3.563937	-3.587088	-3.240738	-3.145701	-3.083779	-3.076050	-3.201058	-2.776279	-2.920125	-2.534342	
FBgn0004629	-9.561335	-7.471835	-6.063958	-3.754481	-7.919232	-2.659210	-5.734045	-4.761442	-7.900572	-1.860481	-3.891474	-4.819500	-4.435314	-4.469815	-3.787111	-6.096349	-5.137406	-4.913701	-3.066472	-5.115398	-5.386420	-9.614225	-4.625881	-0.699382	-2.973623	-5.030364	-7.036359	-5.886417	-9.517845	-6.928688	-3.962387	-8.177161	
FBgn0004635	-8.657491	-3.447012	-4.960919	-3.457783	-3.213510	-6.317193	-2.961565	-3.108386	-3.120337	-3.315526	-3.213496	-2.974494	-5.051236	-3.540753	-3.324190	-2.896801	-3.475836	-2.997059	-3.796880	-3.744394	-3.572626	-3.265003	-3.071472	-3.288266	-3.072165	-3.787962	-4.129126	-3.180470	-3.285807	-5.012633	-3.311873	-4.748991	
FBgn0004636	-11.563932	-5.255512	-10.028561	-2.156725	-10.178244	-10.701057	-6.069550	-2.706703	-6.439549	-5.965172	-3.120270	-9.993850	-11.140356	-3.513704	-2.048946	-11.001418	-2.521016	-7.217646	-9.168320	-3.190158	-2.523150	-8.967100	-4.796954	-2.459952	-11.406886	-4.247749	-2.904461	-2.323273	-11.211647	-2.193963	-3.588188	-8.221505	
FBgn0004638	-17.271448	-4.131086	-12.995228	-1.206864	-10.794164	-16.686370	-5.164155	-2.173845	-6.350128	-6.435551	-1.888650	-10.927511	-14.519460	-3.406961	-2.160359	-12.914654	-3.170504	-7.341363	-7.508890	-4.633033	-3.540373	-7.585878	-3.805731	-2.593578	-13.421647	-3.425041	-4.846012	-4.373169	-9.345307	-5.312815	-3.772563	-6.314287	
FBgn0004643	-8.025572	-5.475198	-8.376944	-5.133804	-6.467526	-8.710779	-6.147027	-2.607256	-5.595625	-6.224501	-3.208803	-6.625050	-8.659537	-3.324213	-2.838842	-7.348328	-2.707350	-5.942247	-6.670498	-3.141247	-2.710470	-6.236714	-3.056669	-2.457473	-7.275649	-2.352630	-3.215765	-2.309698	-6.587490	-2.573580	-2.733504	-2.574693	
FBgn0004646	-26.889542	-7.164941	-5.682366	-11.775208	-13.784186	-11.121753	-4.322526	-8.480046	-9.754476	-2.504140	-2.530751	-5.742869	-2.452086	-11.606828	-1.708252	-7.696609	-4.823300	-6.273382	-2.420807	-10.282309	-2.941731	-5.284776	-4.580892	-1.302448	-3.844790	-4.644910	-5.433744	-3.908894	-4.205132	-5.720740	-3.456542	-5.111599	
FBgn0004647	-24.991241	-3.004697	-10.001027	-15.244305	-3.730358	-23.057960	-2.853666	-5.305721	-2.842417	-3.674821	-7.837785	-1.625643	-11.609873	-5.555618	-9.498677	-4.403080	-4.404418	-1.673452	-3.892605	-5.198954	-5.127155	-3.326570	-3.813920	-7.597761	-2.377901	-5.045230	-3.856286	-4.987460	-2.299968	-4.824021	-3.745083	-4.040991	
FBgn0004648	-3.282277	-3.892771	-5.247508	-3.362837	-4.043452	-5.379911	-4.570996	-3.501670	-3.474606	-4.062442	-3.574115	-4.188609	-5.661659	-3.323258	-3.641613	-4.049653	-3.317221	-3.136354	-4.258907	-3.093258	-3.144645	-3.338855	-3.283374	-3.634342	-3.779400	-3.324000	-3.075727	-2.966115	-3.213884	-2.818521	-3.117640	-2.492730	
FBgn0004649	-2.938660	-4.525932	-5.413762	-4.466129	-4.197849	-4.971158	-4.439457	-3.645756	-3.658650	-4.038426	-4.129626	-4.156222	-4.918179	-3.465892	-3.634927	-3.801938	-3.449169	-3.554594	-3.910660	-3.077838	-3.152198	-3.316426	-3.239791	-3.492677	-3.693643	-2.979743	-2.858681	-2.973302	-3.224278	-2.706143	-2.873795	-2.581037	
FBgn0004655	-4.613402	-3.541802	-5.485137	-5.033152	-3.743588	-5.682566	-3.797818	-3.369213	-2.688998	-3.445092	-4.728697	-3.764246	-6.123123	-3.771995	-4.685318	-3.813854	-3.342102	-2.742411	-3.544775	-2.899738	-3.329070	-2.905512	-3.373666	-4.259444	-3.931245	-3.579986	-2.779706	-2.948276	-3.042312	-2.877102	-3.573309	-2.789015	
FBgn0004656	-13.150138	-2.265810	-7.301837	-4.907066	-3.466484	-11.159920	-2.500674	-3.059645	-2.612625	-3.439028	-3.011827	-3.122144	-8.477992	-4.252231	-4.385863	-4.275288	-2.617127	-2.598470	-3.480034	-3.708066	-3.642824	-2.906984	-3.466850	-3.800264	-4.121291	-4.277751	-3.779501	-3.795339	-3.678159	-4.225605	-3.816648	-4.262824	
FBgn0004657	-3.554897	-3.510992	-3.008584	-4.249491	-3.163920	-2.513097	-3.855158	-4.209832	-4.274365	-3.658469	-3.532005	-3.271237	-3.004847	-4.053982	-3.615552	-3.490104	-4.071216	-3.461627	-2.775278	-3.899663	-3.603088	-3.758805	-3.880496	-3.521703	-3.474202	-3.743384	-3.661040	-3.708323	-3.155005	-3.284913	-3.291726	-3.395951	
FBgn0004687	-18.575292	-5.916315	-15.619495	-0.901254	-12.957216	-18.266155	-7.750361	-2.770867	-8.697421	-8.968377	-1.660594	-14.056087	-16.748524	-2.599638	-2.041905	-17.043697	-3.553515	-10.246533	-10.783095	-4.603801	-4.545263	-11.029397	-3.914154	-3.294827	-17.245809	-4.409442	-6.225778	-4.760543	-10.657797	-6.612853	-5.863502	-7.537082	
FBgn0004698	-7.662055	-8.883299	-9.373370	-0.193657	-8.383390	-10.579303	-8.876430	-3.834927	-8.965693	-9.501075	-2.881577	-9.778442	-10.335848	-4.365404	-4.145901	-8.687702	-8.297179	-9.131512	-9.124380	-7.876737	-6.327316	-8.781703	-8.053797	-2.778698	-7.864096	-8.032643	-7.487086	-7.503221	-8.705324	-7.901749	-7.965960	-7.832078	
FBgn0004780	-3.926083	-3.029542	-2.991342	-3.483740	-3.286252	-3.802514	-2.998720	-3.514909	-3.750051	-3.762644	-3.274647	-3.674548	-3.866481	-3.303191	-3.577230	-4.025804	-3.417760	-2.658669	-4.065841	-3.532044	-3.645673	-3.730077	-3.491606	-3.523091	-3.842675	-3.557449	-3.421784	-3.666886	-3.848740	-3.403433	-3.469628	-3.097489	
FBgn0004797	-30.909961	-31.059129	-26.946232	-32.157472	-30.539995	-1.235912	-27.762241	-31.344097	-30.628956	-2.040612	-28.265674	-27.796321	-1.077609	-31.262352	-3.178356	-2.739062	-29.749551	-28.576058	-2.622808	-30.775219	-5.804576	-4.829416	-29.411573	-5.380846	-3.405342	-7.945113	-30.192576	-5.983466	-5.017648	-7.254171	-6.921351	-8.535080	
FBgn0004811	-39.269005	-36.049112	-39.910061	-0.106214	-39.377769	-40.319261	-37.958426	-4.106608	-37.565265	-38.586840	-3.175472	-39.965183	-40.864985	-4.158588	-3.786809	-39.570679	-6.872240	-39.197682	-39.885959	-8.147338	-7.657941	-38.744170	-7.213841	-6.808144	-39.869840	-7.533974	-11.105537	-10.943377	-39.421545	-10.936023	-11.677289	-15.592939	
FBgn0004828	-24.811418	-11.034502	-23.665847	-1.442986	-20.305416	-25.087539	-13.001642	-2.326566	-13.532044	-13.849999	-1.082832	-21.525614	-25.976339	-2.763676	-2.812937	-23.498951	-3.012038	-16.161017	-16.800102	-3.934042	-4.023039	-15.803258	-2.564887	-4.193449	-24.133868	-4.249496	-5.781420	-5.789641	-15.614380	-6.789602	-5.540964	-8.236152	
FBgn0004834	-3.773469	-3.462050	-4.402069	-3.386048	-3.642638	-4.473012	-3.886451	-3.755736	-3.291364	-3.845215	-4.133036	-3.730387	-4.732025	-3.549192	-3.863768	-3.670950	-3.340488	-3.343067	-3.715020	-3.117117	-3.391236	-3.040085	-3.317761	-3.639075	-3.654023	-3.214036	-3.094849	-3.261933	-3.147646	-3.065528	-3.306799	-2.574627	
FBgn0004837	-5.123960	-4.799584	-4.980648	-0.692681	-4.852255	-5.350738	-5.749544	-2.324238	-5.368528	-5.490536	-2.640056	-5.606449	-5.764600	-2.674793	-2.906295	-5.716548	-4.273348	-5.590610	-5.488649	-4.139853	-4.499000	-5.380522	-4.474842	-4.298467	-5.874306	-4.535430	-4.582841	-4.686121	-5.261617	-4.493439	-4.393204	-4.498610	
FBgn0004838	-4.070259	-5.525111	-6.061207	-0.829858	-5.047431	-6.584336	-5.752920	-3.964947	-4.601381	-4.486188	-2.648713	-5.491592	-7.032699	-4.159545	-2.505832	-5.033150	-4.008899	-4.641365	-4.521340	-3.870589	-3.859325	-4.350972	-4.042957	-4.025431	-5.117069	-3.957721	-3.683691	-3.826423	-4.435874	-3.561465	-3.205913	-3.572593	
FBgn0004855	-22.462520	-20.494800	-22.784707	-0.182373	-22.970799	-24.028447	-21.368075	-3.402777	-22.882912	-23.280947	-2.692292	-23.287229	-24.368600	-3.891369	-3.304212	-23.510949	-5.995023	-22.943029	-23.530082	-7.078429	-7.592268	-23.359254	-6.360329	-6.094766	-23.539146	-7.590797	-9.818802	-9.229459	-23.267500	-10.944585	-9.741234	-13.396300	
FBgn0004856	-26.732197	-25.979884	-28.244610	-0.086533	-27.623957	-28.241708	-27.272216	-4.388420	-27.362232	-27.386686	-3.027198	-28.089251	-28.639161	-4.578985	-4.658533	-27.833953	-7.982787	-27.391934	-27.980635	-9.274530	-7.303583	-27.325061	-7.756819	-7.871453	-27.892722	-8.110114	-10.966792	-10.967273	-27.167730	-11.093193	-11.582257	-15.999204	
FBgn0004858	-4.835461	-4.623781	-3.816453	-5.500003	-4.163880	-2.184834	-4.052755	-4.949213	-4.244086	-2.914573	-4.700356	-3.679077	-2.249879	-4.761089	-3.392001	-2.526249	-4.465882	-3.889321	-2.798673	-4.485651	-3.614209	-3.157023	-4.274467	-3.476328	-2.568726	-3.939195	-4.266643	-3.499375	-3.106251	-3.895322	-3.665099	-3.743721	
FBgn0004859	-33.014360	-6.003144	-25.046474	-1.797772	-15.310730	-32.404379	-7.373640	-2.639182	-7.166372	-7.605470	-1.633120	-16.161568	-27.518190	-3.884992	-1.511184	-18.044972	-3.344197	-8.540069	-9.338900	-4.801006	-3.542960	-9.078022	-3.149521	-2.263001	-19.729053	-3.240154	-4.366154	-3.604590	-10.928861	-5.351459	-4.092045	-6.341328	
FBgn0004861	-14.157891	-6.663252	-10.673629	-3.496295	-1.342539	-11.406033	-6.901660	-3.950903	-3.053526	-6.711679	-4.235228	-2.006394	-10.132324	-4.853768	-5.091799	-2.591469	-5.206474	-4.234145	-7.077018	-6.132473	-6.422417	-4.460958	-2.327038	-4.575386	-4.008049	-1.866490	-5.730337	-5.563308	-3.215680	-3.596720	-4.770392	-7.245172	
FBgn0004864	-5.018325	-2.239031	-3.451567	-1.918434	-4.295499	-5.237526	-3.837288	-3.639456	-3.720446	-3.895138	-2.292376	-3.691315	-5.286081	-3.143039	-3.084891	-4.666426	-3.528991	-3.380281	-4.051123	-3.785468	-3.881257	-3.804609	-3.986478	-3.875667	-4.303939	-4.216927	-3.640407	-3.733993	-3.415950	-4.001792	-3.604036	-3.679561	
FBgn0004867	-4.913873	-3.181117	-3.914820	-2.277202	-3.687805	-4.520607	-3.362018	-2.931180	-2.103162	-4.199343	-2.968708	-4.388833	-5.312703	-3.520275	-3.186817	-4.621582	-3.323631	-4.118205	-4.328156	-3.297079	-3.634862	-3.728787	-3.478500	-3.382362	-4.550977	-3.759965	-3.239280	-3.675089	-4.235018	-3.726825	-3.174365	-3.829789	
FBgn0004868	-7.226718	-6.713414	-4.896590	-7.638330	-5.958534	-2.578667	-5.014638	-6.697657	-6.554429	-2.669261	-5.684248	-4.469204	-1.805083	-7.119305	-2.553090	-2.744465	-6.990878	-5.064432	-2.823799	-7.025471	-3.278044	-2.935522	-6.277662	-2.705472	-2.566202	-3.023711	-6.356451	-3.335991	-2.771451	-5.577893	-3.170845	-4.367243	
FBgn0004870	-3.931152	-3.479282	-4.119965	-2.282245	-4.004566	-4.703515	-4.130425	-2.953665	-3.784476	-4.140409	-2.591924	-3.961867	-4.842177	-3.124646	-3.122689	-4.504739	-3.052636	-3.645783	-4.077189	-3.533030	-3.198791	-3.986453	-3.351544	-3.181487	-4.346237	-3.285036	-3.401842	-3.344922	-3.649028	-3.530430	-3.394022	-3.412387	
FBgn0004872	-2.832601	-5.129323	-6.284737	-4.811637	-4.606588	-5.795999	-5.012554	-3.788984	-3.943154	-4.372505	-4.323359	-4.486960	-5.661401	-3.415758	-3.629484	-3.954780	-3.446578	-3.838044	-4.366306	-3.000560	-3.064616	-3.421690	-3.203601	-3.505307	-3.975408	-2.925786	-2.756810	-2.982785	-3.330264	-2.416169	-2.615398	-2.366273	
FBgn0004875	-4.137047	-4.436715	-3.917795	-5.326828	-4.185626	-3.041217	-4.262943	-4.982019	-4.282876	-3.041481	-4.418343	-3.975073	-2.796169	-4.617799	-3.773026	-2.649683	-4.048180	-4.039290	-2.632238	-4.380903	-3.941833	-2.828000	-4.352623	-2.933393	-2.640625	-3.363854	-4.112761	-2.799468	-2.769584	-3.851674	-3.447681	-3.133973	
FBgn0004876	-10.207939	-5.349951	-4.690735	-9.603969	-5.213927	-3.797342	-3.803736	-5.985706	-4.842992	-2.510512	-5.377398	-3.862768	-2.141984	-5.955535	-3.773895	-2.922178	-4.701659	-4.043195	-2.236396	-5.636958	-3.436500	-2.893600	-4.770210	-2.910779	-2.069196	-3.336871	-4.826718	-3.852727	-2.419315	-4.070171	-3.634181	-4.534025	
FBgn0004878	-43.943160	-13.958038	-7.693902	-42.317452	-16.653662	-20.393350	-6.554187	-17.090011	-14.021615	-1.389626	-11.163508	-6.437305	-3.392333	-19.835234	-11.106734	-7.161323	-9.891583	-6.698010	-1.193563	-17.300868	-4.222309	-2.828943	-9.803557	-5.863416	-1.942338	-7.289454	-9.949107	-4.407173	-1.786407	-5.712046	-6.846943	-5.616950	
FBgn0004879	-2.977952	-4.707481	-5.242317	-3.744556	-4.367702	-4.800232	-4.861135	-3.239700	-3.938011	-4.312676	-3.590742	-4.494789	-4.951231	-3.279160	-3.411159	-3.962053	-3.227716	-3.952683	-4.460020	-2.942105	-3.058300	-3.470831	-3.221145	-3.319029	-4.013491	-2.934330	-2.864193	-2.924720	-3.598274	-2.813847	-2.863227	-2.641886	
FBgn0004880	-28.188360	-5.352446	-5.644071	-21.754509	-8.029669	-8.796551	-3.653891	-7.563615	-6.581349	-1.812828	-6.414710	-4.359325	-2.569127	-9.682741	-4.190765	-4.575709	-5.189958	-4.720376	-1.313157	-8.495422	-3.758602	-3.065201	-6.374503	-3.671184	-2.306744	-4.624402	-6.335464	-2.692270	-2.824199	-4.841247	-3.240777	-4.034867	
FBgn0004882	-2.685979	-4.899472	-5.872826	-4.828025	-4.348630	-5.361508	-4.729871	-3.838886	-3.715763	-4.169599	-4.443956	-4.311354	-5.219711	-3.468498	-3.803036	-3.790852	-3.573696	-3.660629	-4.076233	-2.959023	-3.126041	-3.322582	-3.258200	-3.549305	-3.704255	-2.988077	-2.753921	-2.981101	-3.257598	-2.606184	-2.903076	-2.376532	
FBgn0004885	-7.163053	-7.997596	-6.981334	-8.433946	-7.672435	-1.304584	-7.299690	-8.117664	-7.646344	-2.614952	-8.015210	-7.231575	-1.803558	-7.876450	-3.245162	-2.165255	-7.771884	-7.548227	-2.949648	-7.457953	-3.186778	-3.095476	-7.509886	-3.060576	-2.843605	-3.763908	-7.135638	-4.614114	-3.539744	-6.597660	-4.189733	-5.109262	
FBgn0004888	-5.964689	-7.164295	-6.045614	-7.883044	-6.892702	-1.970045	-6.973005	-7.246386	-6.939063	-2.384061	-7.029519	-6.590375	-1.910660	-6.902211	-2.660786	-2.494865	-6.988021	-6.877976	-2.649136	-6.445570	-3.686046	-3.024830	-6.741810	-2.838232	-2.706379	-3.943151	-5.712963	-4.354862	-2.648214	-3.847293	-3.105587	-4.806028	
FBgn0004889	-3.275886	-4.301905	-5.662024	-5.085429	-3.997163	-5.496634	-4.236391	-3.763742	-3.306822	-3.936175	-4.560701	-3.875047	-5.420269	-3.624380	-3.885453	-3.725219	-3.495019	-3.176071	-3.891290	-3.066049	-3.175711	-3.018781	-3.277196	-3.631773	-3.745828	-3.108434	-2.836129	-2.988249	-2.981167	-2.752039	-2.918884	-2.577066	
FBgn0004892	-13.561226	-3.318436	-5.230604	-3.160897	-4.897113	-8.717455	-2.839322	-3.089312	-4.351834	-3.711927	-2.206988	-3.981341	-5.708670	-3.545338	-2.600600	-4.715682	-2.566882	-3.849172	-3.908486	-4.145026	-2.717985	-5.239008	-3.265758	-2.239343	-5.500149	-3.474934	-4.119805	-2.973330	-5.573719	-3.937201	-3.470930	-4.120074	
FBgn0004893	-29.565892	-11.260954	-5.913893	-26.389172	-15.419188	-11.002471	-5.608622	-14.130622	-12.484491	-1.361757	-7.966121	-6.926032	-1.378259	-17.182906	-1.877947	-8.890432	-8.218076	-7.629480	-1.908067	-14.910292	-2.993432	-4.610538	-9.284638	-2.811807	-3.860446	-4.163559	-9.884148	-4.674839	-4.581353	-6.143168	-6.404306	-6.441185	
FBgn0004898	-32.599568	-3.832681	-6.010630	-23.265338	-5.543052	-29.238031	-1.822638	-6.523868	-4.197534	-2.780456	-5.490182	-2.112952	-7.109122	-7.016043	-5.376389	-6.259678	-3.416588	-2.004520	-2.149028	-6.645158	-4.254057	-3.822160	-3.677582	-3.866977	-3.088288	-4.605462	-3.750667	-3.406572	-3.021711	-4.776070	-3.207043	-3.862442	
FBgn0004901	-17.544279	-3.676392	-8.671353	-16.642952	-2.921574	-14.549180	-2.125010	-6.921694	-3.029154	-2.326183	-7.313748	-2.326574	-9.788921	-6.279757	-5.334610	-3.954950	-4.683201	-1.974168	-2.301554	-6.484209	-3.593528	-2.794796	-4.504087	-4.967861	-3.686426	-4.617478	-4.684550	-3.792032	-2.651763	-4.661471	-4.166292	-4.474679	
FBgn0004903	-7.830233	-3.552653	-6.589388	-7.652638	-3.219026	-7.361636	-3.487905	-3.976349	-2.551479	-3.074867	-6.454880	-3.123152	-6.729446	-3.739426	-6.476072	-3.397215	-3.487225	-2.610792	-3.418438	-3.435586	-3.494414	-2.706575	-3.078841	-5.866424	-3.101310	-3.628409	-3.217871	-3.639376	-2.549584	-3.162047	-3.611164	-3.014023	
FBgn0004907	-10.740413	-8.210209	-2.794564	-11.099969	-8.365490	-2.157663	-3.887907	-10.111073	-7.853363	-3.021657	-3.936174	-3.986556	-1.552200	-10.079802	-3.272532	-3.619294	-5.435429	-5.125423	-2.348576	-10.627531	-3.170205	-4.578105	-5.534189	-2.462715	-2.663166	-4.988308	-5.674832	-3.428426	-3.412923	-5.480422	-4.102411	-3.682907	
FBgn0004908	-13.652011	-4.199436	-7.358037	-5.335847	-7.540757	-12.521597	-3.789018	-3.875287	-5.345664	-4.883648	-1.696256	-5.758664	-8.775265	-4.063427	-2.986144	-8.512646	-2.131522	-4.356026	-5.042548	-4.506997	-3.977762	-6.125929	-3.078167	-1.456507	-7.886640	-3.743597	-4.203417	-2.339760	-6.155460	-4.236026	-3.040825	-3.909559	
FBgn0004913	-7.299432	-5.130485	-8.034682	-5.548649	-6.079454	-8.369559	-5.696558	-3.007774	-5.011960	-5.764161	-3.722419	-6.330744	-8.243739	-3.353942	-3.096474	-6.766776	-2.490625	-5.516206	-6.224712	-2.818035	-2.441179	-5.652058	-2.904286	-2.543440	-6.637931	-2.511454	-2.844343	-2.196347	-6.050842	-2.726442	-2.690408	-2.872518	
FBgn0004914	-6.574826	-7.496018	-7.192658	-7.766542	-7.128595	-1.335628	-7.236734	-7.151129	-6.959878	-2.586495	-7.430479	-6.808603	-2.177497	-6.921239	-2.464526	-2.071826	-6.922677	-6.807135	-3.382943	-6.551873	-4.870823	-2.616988	-6.714535	-3.639090	-2.524267	-3.532863	-6.445871	-5.121114	-3.285404	-4.682536	-4.902990	-4.449462	
FBgn0004915	-7.846506	-6.444067	-7.862609	-0.966128	-8.667135	-8.943709	-7.598597	-2.227380	-8.243934	-8.238521	-1.638379	-8.997512	-9.656538	-2.225381	-2.772873	-8.677649	-3.514066	-7.714923	-9.181317	-4.153906	-4.210946	-8.433730	-3.936174	-4.020141	-8.264106	-3.920848	-5.280507	-4.826801	-7.969591	-5.616641	-5.275558	-6.242364	
FBgn0004919	-49.908450	-47.358269	-32.768533	-51.293426	-46.377780	-1.194229	-34.523789	-48.677466	-46.376643	-2.293779	-36.842735	-34.304413	-1.347547	-47.702868	-4.258535	-2.860266	-37.986060	-35.744316	-2.845967	-47.794211	-5.945961	-3.426423	-37.465055	-4.541582	-2.127622	-5.663956	-38.663820	-6.357511	-3.463231	-6.342395	-5.976941	-6.809981	
FBgn0004921	-3.868299	-3.186340	-2.942603	-3.264977	-4.101431	-1.288041	-4.344082	-3.874456	-4.462492	-3.887509	-4.120629	-3.938318	-2.778131	-4.163505	-3.255389	-3.975765	-4.228234	-4.575214	-4.087263	-3.879687	-4.007795	-4.110143	-4.214317	-4.030151	-3.668043	-4.060007	-3.995285	-3.908451	-4.297164	-3.812944	-3.411828	-3.254827	
FBgn0004922	-5.696495	-2.131933	-3.564193	-1.809489	-4.035329	-4.394556	-3.890269	-3.167139	-4.389026	-3.912488	-2.700176	-4.963304	-4.688644	-2.597355	-1.897935	-5.830345	-3.336211	-4.933061	-4.077675	-3.617844	-4.009197	-5.259019	-3.765602	-3.443960	-5.631980	-4.431884	-4.440562	-4.057310	-5.140880	-4.844586	-4.051858	-4.641564	
FBgn0004924	-2.883697	-4.517718	-5.228747	-4.285494	-4.161035	-5.153189	-4.601225	-3.784958	-3.686762	-4.128095	-4.155880	-4.092731	-5.069332	-3.491297	-3.713917	-3.737901	-3.453950	-3.519289	-4.123769	-3.047358	-3.150134	-3.234682	-3.242579	-3.507052	-3.713989	-3.014246	-2.876392	-3.053750	-3.147974	-2.683188	-2.875805	-2.517872	
FBgn0004925	-12.636485	-3.062704	-5.450549	-10.364667	-5.457605	-11.199971	-2.058727	-5.250382	-3.823865	-2.958403	-3.271567	-4.704478	-6.500261	-5.697880	-3.157929	-5.923462	-2.636337	-3.194008	-2.530046	-5.475167	-3.224360	-4.328098	-3.799339	-2.697024	-5.167306	-3.409641	-2.989193	-2.292795	-3.481067	-4.473246	-3.130588	-3.657519	
FBgn0004926	-11.296077	-5.390704	-3.098688	-10.487483	-4.542024	-4.826883	-2.783959	-6.201294	-5.739503	-3.196457	-3.942379	-3.229418	-2.940918	-5.958632	-2.166612	-4.503381	-4.925026	-4.208838	-1.975331	-5.842722	-4.038538	-3.623045	-4.280942	-2.470353	-3.856620	-4.801812	-4.192191	-4.467462	-3.482003	-5.462996	-2.657687	-2.152667	
FBgn0004957	-5.166399	-2.812558	-4.307085	-3.416186	-3.321380	-5.109633	-3.357413	-3.802884	-3.138631	-3.387403	-2.900582	-3.609239	-4.598962	-3.090399	-2.721155	-3.726409	-3.140929	-3.372326	-3.511875	-3.886033	-3.548660	-3.628186	-3.570421	-2.963020	-4.226284	-3.660917	-3.401992	-3.294145	-3.886927	-3.644194	-3.425691	-3.471158	
FBgn0005198	-2.859307	-4.444862	-5.138288	-3.810385	-4.249259	-4.855540	-4.620299	-3.554336	-3.802256	-4.266937	-3.826520	-4.176393	-4.982115	-3.427903	-3.593356	-3.927493	-3.541174	-3.405740	-4.319309	-2.984225	-3.162061	-3.306083	-3.222373	-3.308660	-3.864833	-3.151027	-2.900279	-2.989289	-3.451269	-2.627834	-2.886442	-2.629077	
FBgn0005278	-2.760539	-4.854178	-5.818270	-3.047015	-4.423179	-5.708698	-5.228417	-3.292503	-3.993007	-4.818312	-3.335695	-4.801523	-6.127542	-3.240044	-3.286375	-4.169261	-3.020687	-4.111870	-4.706141	-3.146206	-3.125775	-3.511383	-3.203454	-7.215166	-4.487353	-2.946799	-2.565143	-3.175152	-3.680113	-2.620282	-2.916539	-2.416682	
FBgn0005322	-4.831273	-5.851150	-5.218128	-6.422687	-5.611312	-2.521713	-5.513620	-5.659793	-5.550457	-2.703700	-5.759950	-5.077623	-1.979681	-5.553372	-3.279274	-2.408010	-5.496214	-5.090524	-2.452954	-5.140532	-3.737166	-3.055220	-5.257236	-2.629488	-2.195317	-3.789028	-4.895694	-3.637243	-2.825216	-4.153186	-3.578489	-3.928959	
FBgn0005355	-16.628181	-18.675613	-19.677427	-0.075372	-18.429868	-19.832508	-19.006483	-4.177536	-17.880527	-18.503356	-4.014851	-18.531934	-19.072200	-5.327726	-4.268795	-18.126644	-4.363551	-18.001993	-17.149690	-9.021459	-7.169069	-17.482394	-7.777657	-6.978719	-18.167107	-8.084784	-5.410507	-8.332389	-17.418313	-14.036243	-7.898407	-14.344751	
FBgn0005386	-5.059422	-3.076161	-4.391106	-1.721345	-4.481366	-5.601684	-2.579369	-3.195467	-4.063712	-4.597977	-2.198150	-4.011965	-5.583362	-2.859376	-3.621519	-4.263946	-2.912930	-3.781384	-4.610960	-3.759201	-3.805783	-4.343506	-3.541939	-3.723642	-4.662148	-3.952727	-3.255547	-3.853516	-4.182898	-3.850041	-3.857287	-3.838423	
FBgn0005390	-3.255106	-4.876501	-6.158239	-4.793034	-4.421661	-5.543313	-4.727330	-3.569080	-3.758369	-4.369792	-4.329278	-4.355648	-5.446027	-3.431476	-3.557780	-3.857812	-3.380845	-3.786255	-4.252218	-2.974776	-2.979161	-3.278881	-3.229287	-3.350848	-3.884761	-2.939332	-2.782870	-2.924734	-3.307496	-2.556300	-2.791969	-2.379990	
FBgn0005410	-25.512226	-6.230577	-19.241121	-1.220547	-13.820375	-24.671475	-7.701937	-2.979234	-7.948603	-7.826534	-1.341523	-13.753766	-20.003653	-4.362564	-1.773847	-17.119369	-2.978164	-9.345930	-9.365235	-4.708162	-3.536210	-9.784881	-4.250960	-2.588524	-17.701846	-4.706405	-5.943528	-4.735976	-11.071535	-6.506142	-5.260190	-6.665931	
FBgn0005411	-30.333265	-26.159756	-29.879315	-0.203315	-29.268685	-30.856547	-27.863194	-3.449306	-28.483833	-28.449677	-2.568246	-31.047297	-31.353104	-3.653862	-3.377090	-31.206174	-5.885829	-30.314424	-30.991778	-6.610026	-6.229196	-28.511536	-6.151426	-5.411346	-31.155193	-6.178832	-8.544646	-8.111465	-30.283091	-9.189889	-8.981961	-11.032980	
FBgn0005427	-53.794951	-50.625116	-27.298257	-54.951591	-49.560772	-0.790874	-30.016496	-52.066017	-49.597732	-2.167018	-31.808896	-29.837670	-1.684846	-50.904307	-5.207948	-2.178711	-34.383414	-32.121555	-2.857754	-51.041466	-5.382561	-4.344496	-34.388380	-5.421990	-3.445576	-6.076149	-37.026636	-7.245916	-4.494382	-7.341526	-6.498208	-8.154113	
FBgn0005533	-5.306649	-2.802749	-3.714695	-1.044654	-4.219113	-5.741235	-5.073589	-2.872065	-5.405011	-5.314187	-2.842298	-5.440537	-5.747972	-2.422705	-2.972623	-5.850170	-3.679905	-5.485517	-5.825776	-4.147600	-3.492384	-5.170347	-3.405700	-3.651465	-5.973671	-3.641759	-4.265769	-3.994232	-5.286795	-3.954142	-4.040242	-4.336477	
FBgn0005536	-5.137722	-4.200933	-3.850425	-4.987890	-4.019966	-1.741962	-4.066703	-4.459438	-4.439416	-2.545632	-4.324702	-3.621831	-2.076669	-4.754745	-2.981480	-2.457278	-4.446640	-4.327142	-3.071851	-4.639698	-4.071545	-3.344894	-4.417231	-3.825564	-2.768160	-4.250488	-4.504161	-4.200493	-4.026185	-4.484829	-4.101337	-4.356891	
FBgn0005564	-3.871702	-3.388809	-3.412003	-3.652719	-3.463562	-2.809913	-3.759906	-3.525353	-3.503493	-3.576750	-3.677357	-3.346646	-3.408970	-3.466790	-3.564653	-3.323057	-3.514522	-3.852229	-3.530680	-3.506887	-3.493038	-3.512529	-3.174210	-3.561508	-3.662259	-3.532545	-3.434946	-3.504608	-3.558587	-3.272674	-3.413088	-3.274158	
FBgn0005585	-22.285762	-4.719740	-4.862612	-14.078850	-6.788068	-13.489321	-3.222120	-6.691774	-5.731752	-2.278281	-5.395788	-4.024905	-4.558281	-7.603478	-2.107940	-5.930082	-4.380256	-4.230453	-1.722123	-7.851740	-3.286650	-3.052289	-4.853151	-2.514512	-3.136495	-3.729064	-5.432342	-3.096441	-2.831561	-4.610532	-2.324875	-4.219274	
FBgn0005593	-6.302380	-2.305976	-5.361808	-1.782840	-3.881874	-5.009997	-4.816731	-2.127926	-5.336779	-5.504289	-2.375105	-5.731303	-5.367680	-2.834694	-2.330444	-6.869085	-3.387220	-5.991892	-6.195369	-3.887215	-3.561357	-6.013156	-3.178162	-3.364612	-6.669733	-3.889492	-2.865406	-3.896999	-6.168199	-4.851975	-3.768049	-5.043165	
FBgn0005596	-2.992587	-4.510198	-5.348055	-4.583804	-4.134183	-4.960328	-4.401325	-3.682208	-3.618019	-3.991038	-4.257018	-4.069888	-4.841419	-3.496065	-3.737618	-3.706022	-3.503085	-3.538313	-3.923259	-3.094125	-3.211616	-3.281519	-3.278181	-3.420000	-3.588115	-3.040665	-2.842670	-3.010646	-3.217712	-2.663312	-2.886192	-2.535839	
FBgn0005616	-20.024661	-11.659187	-19.219857	-2.094556	-16.283007	-19.994885	-13.414778	-2.921731	-12.322846	-12.173069	-0.928931	-17.786820	-20.075976	-3.649707	-2.468034	-18.122105	-2.406945	-13.186252	-13.587295	-4.619004	-3.931953	-13.112747	-2.870625	-2.372301	-19.325157	-4.097497	-4.780832	-4.443307	-14.136483	-6.289461	-4.858355	-6.559565	
FBgn0005617	-3.772556	-4.668519	-6.151638	-2.281827	-4.514057	-6.250875	-4.803780	-2.675874	-3.775545	-4.677762	-2.807463	-4.670064	-6.242821	-3.245893	-3.378660	-4.541758	-3.008242	-3.653513	-4.653201	-3.060242	-3.216862	-3.725481	-3.299240	-3.432910	-4.659793	-3.248575	-2.838228	-3.068166	-3.791158	-2.935642	-3.142200	-3.023597	
FBgn0005624	-16.729404	-4.507818	-6.795717	-3.045197	-8.688731	-13.676862	-3.789555	-4.401044	-6.432516	-5.226188	-2.021502	-6.905389	-8.464756	-4.849159	-1.498320	-9.178708	-3.577416	-6.330887	-5.482388	-5.757367	-3.699172	-7.293210	-4.137906	-1.039488	-8.983496	-3.739553	-5.657130	-3.138964	-7.256520	-5.288231	-4.357254	-4.440210	
FBgn0005629	-6.167872	-2.894056	-4.217212	-3.281737	-4.055850	-5.586884	-2.801533	-3.085816	-3.764134	-3.828379	-2.511928	-3.694498	-4.882214	-3.403557	-3.162080	-4.820685	-2.934440	-3.642060	-3.712258	-3.476924	-3.384736	-4.015818	-3.069635	-2.840427	-4.827931	-3.328126	-3.416254	-2.790407	-3.962180	-4.127527	-3.322858	-3.916552	
FBgn0005630	-54.302416	-47.777365	-54.346525	-0.340438	-53.486941	-54.489981	-48.492315	-2.933048	-48.308304	-47.997557	-2.008399	-54.116854	-55.001266	-3.448521	-3.015946	-54.520378	-5.308211	-50.809598	-50.557625	-6.009518	-5.815978	-52.953059	-5.814886	-5.202793	-54.541843	-6.953368	-9.057350	-8.703834	-53.930354	-9.543286	-8.955415	-12.580460	
FBgn0005632	-2.750683	-4.868891	-5.289049	-5.086020	-4.423708	-3.537301	-4.751022	-4.120007	-3.928125	-3.474186	-4.686416	-4.469775	-3.602315	-3.677694	-3.732091	-3.240783	-3.721862	-3.927278	-3.701970	-3.263878	-3.357023	-3.214511	-3.495635	-3.643928	-3.298941	-3.109371	-3.044187	-2.928524	-3.108124	-2.691762	-2.921558	-2.563565	
FBgn0005634	-29.146266	-6.314135	-19.932585	-1.186358	-16.871412	-27.112080	-7.711595	-3.217553	-8.615954	-6.504185	-0.927194	-16.681367	-21.721763	-4.522031	-2.304948	-19.493386	-3.610207	-9.581964	-8.842480	-6.104984	-4.537194	-9.498871	-4.183665	-2.579319	-19.009038	-5.962088	-6.855283	-5.065380	-11.139000	-6.869856	-6.291572	-8.502101	
FBgn0005636	-19.672422	-5.217607	-15.752738	-9.699166	-1.320942	-17.304230	-6.173186	-4.318249	-2.612904	-6.382618	-6.945790	-2.029951	-15.715605	-3.380953	-7.006015	-2.088390	-4.193425	-3.579360	-7.485145	-4.555619	-4.571371	-3.436663	-3.500650	-6.204313	-2.911221	-2.710195	-4.436574	-4.445266	-4.349557	-4.412383	-3.305727	-4.499402	
FBgn0005639	-7.610544	-3.744993	-8.555649	-5.487421	-5.377287	-9.148776	-4.018137	-2.966405	-3.637806	-4.298732	-3.911487	-5.396692	-9.059302	-3.637281	-3.345153	-6.090952	-2.684772	-3.730749	-4.674044	-3.054953	-3.008524	-4.466369	-3.075698	-2.778497	-6.208941	-2.788533	-2.664681	-2.321895	-4.596343	-2.684595	-2.535776	-2.774873	
FBgn0005640	-6.165434	-3.046061	-3.629159	-4.724687	-3.350746	-3.087998	-3.420062	-3.612148	-3.151256	-2.606349	-4.285731	-4.031856	-2.515929	-4.195934	-4.076738	-2.261324	-3.845407	-3.704472	-3.403989	-4.080173	-3.824111	-3.102191	-4.281618	-3.158492	-3.058919	-3.695758	-4.022449	-3.820340	-3.745553	-3.691907	-4.302290	-4.101721	
FBgn0005642	-8.276906	-3.226592	-8.621445	-6.528516	-4.373824	-9.388788	-3.015893	-3.980291	-3.235717	-3.646597	-4.290640	-4.179026	-9.135968	-3.827992	-3.595390	-5.176376	-3.087531	-3.072881	-3.705378	-3.582817	-2.824337	-3.120252	-3.206236	-3.443858	-4.953133	-2.812771	-2.708329	-2.454146	-3.444955	-3.238793	-3.287181	-2.522393	
FBgn0005648	-14.589390	-5.272775	-2.231338	-8.675276	-8.912429	-12.350930	-2.090567	-7.306502	-6.334636	-4.195875	-2.253450	-3.233068	-3.519386	-8.141638	-2.643427	-9.655121	-2.951143	-3.839504	-2.437578	-7.857936	-3.736284	-6.006777	-4.241858	-1.804286	-4.532534	-5.287352	-4.810055	-2.847360	-4.154051	-6.060052	-3.652962	-4.857387	
FBgn0005649	-3.797821	-5.651853	-6.771998	-0.482076	-5.472798	-6.498460	-5.973714	-4.186983	-4.864311	-5.463980	-4.459670	-5.547073	-6.947681	-4.269104	-4.457533	-5.241158	-3.503485	-4.841283	-5.560903	-3.935950	-4.118006	-4.638175	-3.951371	-4.410669	-5.075352	-3.861722	-3.865962	-4.026730	-4.417409	-3.698424	-3.789129	-3.556648	
FBgn0005654	-13.548141	-13.299073	-16.053668	-2.223402	-13.845284	-16.228794	-13.832142	-2.111197	-12.910618	-13.841291	-1.972190	-14.210633	-16.289943	-2.773095	-2.323653	-14.258727	-2.298869	-13.359764	-14.128957	-3.306614	-2.945164	-13.235948	-2.833077	-2.619021	-14.282819	-3.319739	-3.661169	-3.124057	-13.496454	-4.273538	-3.884765	-4.659020	
FBgn0005655	-30.913982	-30.808444	-32.809624	-0.077741	-31.693414	-33.368751	-31.614253	-4.878805	-31.157720	-32.344871	-3.003840	-31.383065	-33.559755	-5.435339	-5.124973	-32.182509	-6.971748	-31.748494	-32.170320	-9.415208	-7.535700	-31.441015	-6.190131	-5.659289	-32.136270	-9.273347	-10.170075	-10.923959	-31.369332	-10.726741	-10.626820	-12.597181	
FBgn0005671	-4.552029	-5.983834	-5.829136	-6.287421	-5.657336	-1.765143	-5.813940	-5.526384	-5.244262	-2.463605	-5.999260	-5.309109	-2.148337	-5.173822	-3.036454	-2.018100	-5.173559	-5.115164	-2.845351	-4.721418	-4.194530	-3.230483	-5.053678	-3.585835	-2.476181	-3.536238	-4.546749	-3.618283	-3.214977	-4.334421	-4.394091	-4.148037	
FBgn0005672	-33.922545	-9.384903	-28.859791	-4.122489	-7.133383	-32.735759	-11.822082	-1.431238	-4.970615	-12.149755	-1.258822	-8.619145	-28.951749	-4.296057	-4.017689	-9.909311	-1.882811	-7.154926	-14.086541	-3.316713	-2.995666	-7.839469	-2.844663	-2.883640	-11.964393	-5.639413	-3.883107	-3.723040	-9.800252	-5.264491	-4.525762	-5.791143	
FBgn0005674	-15.990938	-14.420266	-10.318677	-16.393604	-13.460118	-0.462989	-11.112093	-15.091599	-13.772844	-2.640626	-11.462761	-10.652001	-1.787695	-14.994913	-4.076252	-2.866731	-11.961098	-11.652830	-3.649630	-14.734033	-6.050051	-5.200401	-12.644875	-5.980512	-4.145331	-6.048568	-13.747179	-7.355237	-6.209414	-8.754678	-7.620783	-9.435466	
FBgn0005683	-2.779361	-5.154505	-7.095334	-3.958278	-4.798577	-6.828511	-5.359561	-3.314269	-3.939387	-4.793217	-3.822882	-4.793128	-6.818546	-3.195417	-3.569690	-4.447456	-3.248716	-3.980616	-4.830712	-2.824105	-3.011498	-3.595740	-3.089486	-3.235443	-4.475079	-2.905575	-2.718962	-2.925095	-3.628841	-2.514917	-2.877774	-2.450268	
FBgn0005694	-4.565356	-5.215736	-4.750057	-5.901995	-5.133503	-2.128386	-5.072966	-5.220751	-4.941710	-2.626232	-5.549569	-4.771288	-2.164779	-5.071007	-3.028173	-2.480455	-5.040920	-4.730420	-2.590961	-4.605186	-4.071376	-3.599776	-4.767894	-2.660043	-2.350036	-4.075544	-4.428971	-3.766407	-3.093262	-3.939758	-3.403584	-3.788159	
FBgn0005695	-3.182529	-4.568467	-4.789041	-5.091417	-4.204860	-4.137880	-4.137434	-4.106721	-3.632246	-3.447186	-4.580556	-3.762044	-3.796236	-3.820233	-3.815913	-3.354228	-3.718701	-3.499352	-3.252205	-3.380561	-3.440882	-3.043506	-3.557320	-3.537077	-3.087385	-3.209518	-3.129581	-3.054926	-2.781970	-2.877114	-2.985330	-2.700836	
FBgn0005696	-19.914426	-21.461276	-22.950105	-1.067169	-21.377164	-22.901071	-21.624269	-2.315422	-20.766404	-21.433087	-1.654963	-21.435531	-22.864270	-2.713139	-2.441744	-21.238620	-3.065674	-20.796177	-21.533014	-4.140536	-3.819489	-20.563010	-3.410337	-3.037809	-21.294952	-4.064331	-4.993387	-4.508517	-20.531569	-5.737300	-4.883250	-6.409975	
FBgn0005771	-23.390236	-7.561924	-16.778924	-1.038817	-15.124073	-21.720553	-8.636066	-2.729871	-9.106836	-8.565772	-1.347057	-15.084321	-18.350798	-3.392599	-2.055480	-14.857342	-3.531564	-10.607721	-10.030634	-6.117073	-4.043992	-10.541334	-4.331704	-2.990091	-13.490074	-4.898032	-5.545644	-3.836921	-11.672752	-4.839266	-5.780394	-6.324466	
FBgn0005775	-35.684991	-33.365683	-18.669933	-37.179204	-32.464143	-0.920474	-20.581037	-35.157910	-32.693408	-2.457096	-22.764362	-20.448734	-1.447723	-34.273446	-3.888261	-2.044690	-24.405678	-22.498391	-3.113570	-34.851768	-6.112944	-3.922960	-24.491114	-5.126895	-3.088264	-5.698626	-26.698133	-7.032255	-4.971573	-7.433922	-6.974757	-8.005079	
FBgn0005776	-6.962684	-8.084772	-9.700625	-0.571286	-8.611544	-8.459181	-7.866766	-4.020511	-8.022175	-8.101716	-3.209804	-8.731049	-9.994944	-1.137741	-7.143761	-8.353328	-7.432820	-8.099980	-8.813219	-7.050175	-7.177232	-7.688150	-7.109234	-3.202318	-8.000510	-7.155296	-7.004770	-7.063481	-7.741192	-6.071000	-6.975043	-6.710563	
FBgn0005777	-3.895696	-4.745191	-3.550523	-5.087292	-4.067489	-3.958472	-4.172910	-4.737221	-4.361580	-3.298984	-4.348657	-3.446503	-3.187238	-3.388434	-3.640087	-3.197106	-4.324615	-3.875055	-2.518545	-3.893032	-3.542918	-3.403937	-3.989494	-3.016552	-2.749666	-3.460254	-3.694749	-2.650728	-3.178783	-3.597799	-2.706699	-3.039279	
FBgn0008635	-18.420939	-6.992944	-4.291538	-16.786188	-6.992946	-9.526885	-3.143858	-9.483820	-6.804977	-1.889438	-6.561441	-3.222234	-3.505002	-9.587843	-3.909492	-4.480343	-5.406090	-3.590003	-1.700620	-9.368544	-3.819415	-2.552586	-5.320046	-2.981856	-1.998068	-4.551897	-5.733121	-3.615480	-2.366041	-4.690450	-3.615416	-4.625972	
FBgn0008649	-40.258633	-39.609863	-26.782877	-41.699750	-38.697051	-0.729669	-29.246570	-40.689502	-39.078405	-2.208644	-31.102353	-29.321124	-1.513995	-40.085215	-3.670516	-2.941487	-33.320547	-31.422129	-3.459073	-40.218270	-5.618962	-4.848738	-33.538052	-4.771706	-3.168367	-5.584623	-35.806476	-5.693866	-5.278147	-7.368133	-5.767067	-7.944451	
FBgn0010039	-5.193940	-5.996575	-5.439426	-6.502167	-5.719367	-1.940525	-5.551634	-5.636931	-5.427334	-2.440860	-5.995375	-5.254156	-2.019468	-5.572904	-2.663379	-2.192852	-5.417221	-5.213248	-2.742953	-5.265898	-4.019346	-2.930287	-5.405447	-3.046890	-2.453692	-4.046683	-4.974234	-4.258217	-3.147822	-4.567150	-3.802787	-4.439560	
FBgn0010041	-4.159993	-3.851778	-3.452967	-3.578616	-3.986244	-3.077548	-3.359447	-3.441537	-4.105385	-3.037089	-3.232103	-3.346076	-2.853263	-3.478865	-3.312972	-3.263951	-3.693917	-3.846910	-2.979580	-3.686760	-3.646122	-3.591820	-3.635247	-3.333001	-3.178715	-3.683700	-3.671643	-3.515337	-3.742172	-3.495832	-3.634105	-3.516285	
FBgn0010051	-14.801207	-8.956856	-5.691918	-15.018126	-8.399969	-2.549138	-5.516583	-9.852210	-8.471599	-2.272220	-7.641308	-5.381704	-1.477429	-9.493781	-3.758671	-2.774183	-7.716003	-5.932113	-2.039483	-9.797127	-4.198955	-3.699433	-7.618257	-3.180423	-1.937362	-4.959591	-7.301557	-3.391072	-2.824678	-5.317664	-3.919289	-4.951498	
FBgn0010053	-27.579640	-28.587103	-26.178056	-29.077405	-28.148445	-0.691078	-26.775343	-28.383930	-27.887636	-2.528739	-27.548634	-26.447579	-1.676242	-28.252954	-3.924320	-2.590049	-27.632552	-27.146141	-3.135419	-27.843644	-5.772350	-4.265527	-27.839718	-4.832293	-2.937258	-5.507711	-27.453517	-6.428874	-4.779144	-7.774261	-6.862905	-8.514757	
FBgn0010078	-5.755559	-4.136841	-4.701113	-1.120098	-4.708874	-5.484127	-5.738399	-2.606276	-5.421373	-5.888415	-2.465935	-6.459354	-7.402185	-2.666756	-2.241763	-6.792331	-3.408232	-6.076876	-6.408281	-3.881306	-3.462975	-6.439188	-3.279180	-3.316571	-6.787175	-3.480906	-4.337673	-3.663007	-6.009600	-3.802640	-4.073811	-4.931113	
FBgn0010083	-29.062643	-25.654324	-30.387135	-0.123011	-29.871043	-30.997107	-27.582304	-3.941158	-25.858441	-26.582777	-2.805039	-29.980926	-30.942950	-4.161659	-4.119380	-29.360506	-6.638366	-29.403752	-27.891686	-8.757655	-7.259390	-29.168793	-7.173912	-7.252582	-29.782720	-8.148561	-14.221948	-11.200869	-29.149063	-13.258002	-10.450545	-13.673833	
FBgn0010100	-2.946604	-4.269797	-4.688983	-4.287936	-4.243932	-4.231213	-4.793978	-3.685529	-3.325749	-3.805147	-4.127044	-4.435523	-4.485801	-3.582098	-3.525776	-3.174978	-3.447958	-3.940289	-3.991230	-3.061100	-3.184090	-3.450618	-3.448708	-3.403051	-3.339380	-3.005055	-2.948276	-2.989766	-3.508708	-2.986151	-2.877701	-2.621996	
FBgn0010105	-36.345667	-7.211439	-28.278420	-3.056964	-7.359792	-35.289934	-8.993922	-1.797722	-4.865281	-8.769116	-1.770705	-8.322907	-30.169634	-3.583573	-2.338940	-10.096922	-2.389782	-6.592399	-10.632752	-3.663768	-2.698569	-7.155412	-3.192484	-2.432900	-10.993544	-2.287246	-4.078868	-3.575132	-8.494810	-5.126765	-4.442287	-5.743767	
FBgn0010110	-8.787501	-3.977833	-6.992182	-2.101651	-7.438495	-8.303691	-4.743749	-1.823668	-5.281431	-5.664639	-1.617897	-7.789699	-8.220061	-2.869051	-1.777842	-8.692706	-2.855469	-5.692373	-6.034403	-3.262239	-4.086501	-6.984188	-3.122429	-2.726221	-8.611092	-4.665938	-5.621138	-4.951200	-7.013378	-7.372270	-6.066904	-7.547455	
FBgn0010113	-4.160533	-5.569004	-5.715149	-2.276567	-5.397583	-4.911950	-5.689490	-2.075322	-5.229466	-5.335671	-2.053137	-5.683394	-5.682381	-2.492711	-2.227048	-5.110976	-3.023665	-5.321124	-5.353971	-3.469379	-3.533214	-4.790736	-3.126607	-2.867576	-4.905267	-4.161534	-3.531334	-3.490437	-4.726124	-4.041115	-3.316820	-3.965897	
FBgn0010173	-17.307078	-13.183296	-18.817713	-8.765573	-16.332812	-18.900279	-14.171165	-2.952927	-14.077216	-14.701775	-3.859952	-16.807230	-19.038732	-4.107935	-2.395910	-17.145680	-2.222571	-14.977658	-15.975346	-3.554594	-2.189743	-15.638567	-2.811812	-2.046818	-17.353737	-3.125310	-2.868933	-2.045748	-16.219339	-3.323401	-2.622499	-3.162383	
FBgn0010194	-17.344559	-5.636445	-13.108342	-9.832108	-6.348597	-15.232841	-6.934090	-2.343392	-6.122802	-7.318882	-1.820130	-6.874984	-13.887079	-5.854125	-9.402466	-7.791140	-1.351639	-7.021329	-8.532405	-3.014551	-3.855308	-6.867891	-2.376620	-3.165275	-8.681770	-6.451054	-2.432160	-2.218276	-7.430748	-4.172292	-3.559289	-3.948275	
FBgn0010213	-2.723664	-4.720801	-5.091453	-4.726579	-4.175824	-4.531778	-4.715300	-3.832511	-3.730684	-3.842288	-4.507671	-4.088371	-4.452467	-3.488207	-3.772720	-3.643141	-3.657344	-3.665377	-3.793017	-3.171465	-3.196469	-3.195296	-3.244837	-3.545206	-3.577723	-2.995623	-2.999776	-3.011604	-3.008140	-2.779165	-2.905869	-2.520178	
FBgn0010215	-21.009404	-10.222822	-18.979903	-0.780929	-18.338036	-20.578442	-12.170214	-2.387769	-12.752465	-10.145628	-1.761213	-18.613299	-20.222014	-3.098765	-1.780629	-20.794154	-4.177342	-13.438380	-13.313664	-5.666320	-4.859172	-17.702331	-4.789898	-4.440037	-20.792864	-4.490995	-6.549776	-5.782507	-15.723843	-6.702202	-7.018724	-9.066396	
FBgn0010217	-8.049875	-6.292289	-3.959274	-9.197466	-4.918426	-1.915910	-4.154875	-7.637640	-5.699770	-2.594650	-4.513109	-3.706865	-2.039369	-7.725278	-2.477442	-2.600010	-6.195611	-3.942744	-3.231221	-7.595208	-2.729391	-3.193811	-4.842045	-2.766724	-3.117857	-3.458365	-6.644920	-3.605833	-3.924041	-6.565407	-3.557881	-4.320107	
FBgn0010222	-12.291649	-6.077268	-3.639449	-10.684639	-5.923994	-3.326648	-4.092154	-6.937987	-6.280380	-2.924960	-5.185016	-3.552745	-1.649522	-6.567875	-2.540330	-3.979961	-5.005812	-4.196707	-2.315766	-6.940200	-4.422687	-4.086150	-5.461398	-2.285539	-2.628594	-2.938735	-4.841154	-3.348819	-3.029367	-4.608378	-3.137882	-4.792566	
FBgn0010225	-16.131973	-14.877930	-11.642979	-17.123007	-14.322118	-0.732031	-12.160739	-15.786312	-14.825038	-2.629299	-12.590884	-12.219713	-1.957277	-15.903081	-4.345327	-1.700604	-14.318631	-12.907701	-3.879016	-15.077596	-5.995080	-3.910122	-13.826842	-5.534560	-3.002816	-5.458111	-15.037999	-7.375434	-5.042702	-7.341715	-6.731877	-8.817539	
FBgn0010226	-8.259192	-10.125439	-10.338955	-0.622264	-9.711930	-9.987508	-9.904774	-2.891114	-9.365076	-9.903024	-2.303465	-9.988034	-10.600682	-3.567720	-2.923486	-9.334049	-3.678064	-9.524844	-9.838029	-3.397229	-2.855123	-8.956595	-4.144082	-2.429134	-9.645975	-6.215995	-8.195543	-6.730016	-8.679790	-8.209660	-8.371808	-7.879602	
FBgn0010228	-12.660078	-6.308426	-3.775362	-8.241845	-8.919358	-10.234181	-3.267942	-6.841519	-7.323744	-5.230341	-2.254742	-4.539124	-4.501649	-7.216695	-1.334530	-8.917379	-3.840855	-4.790550	-3.581495	-6.966749	-3.933334	-6.359596	-4.159046	-1.144902	-5.244924	-4.896683	-4.318109	-3.014335	-5.200076	-6.716533	-4.051890	-3.656839	
FBgn0010229	-22.433011	-20.629145	-14.707369	-23.440206	-19.938820	-5.396261	-15.860011	-21.761498	-19.958586	-1.211995	-18.090208	-15.192175	-2.701483	-20.928063	-4.661177	-3.230877	-16.867475	-16.285411	-1.727998	-20.931676	-3.683806	-1.784657	-16.410222	-4.771140	-2.260088	-5.480081	-17.871443	-5.514345	-2.531092	-5.456998	-5.867253	-5.661239	
FBgn0010235	-17.645078	-18.071025	-17.273318	-18.620498	-17.911401	-0.764686	-17.796594	-18.235146	-18.112944	-2.596466	-18.239927	-17.447020	-1.723234	-18.075449	-3.926858	-1.881643	-18.194175	-17.777531	-4.000272	-17.779504	-6.330859	-4.121707	-18.039235	-4.852655	-3.127377	-5.603514	-17.691611	-6.984756	-5.349688	-9.447448	-7.024345	-4.494278	
FBgn0010238	-28.287640	-24.181706	-27.341702	-0.639652	-26.808605	-28.066945	-25.596755	-3.050219	-24.918198	-26.196480	-1.375882	-26.940523	-28.021940	-4.057131	-2.684959	-28.700284	-3.770632	-26.148876	-27.027776	-6.379140	-4.917292	-28.138035	-4.888736	-3.224505	-28.661661	-5.783939	-7.023723	-6.105696	-28.257498	-8.176610	-6.795308	-9.441023	
FBgn0010252	-20.971585	-13.886367	-20.143734	-0.390856	-19.917275	-22.019627	-14.317084	-2.939136	-13.129470	-16.843501	-2.151336	-21.534825	-21.808775	-3.787025	-2.484215	-21.851293	-4.239071	-18.102768	-14.751081	-5.759606	-5.101082	-21.280127	-5.139494	-4.280804	-21.752826	-5.757616	-7.686736	-7.922969	-21.374419	-9.398878	-7.164439	-10.336402	
FBgn0010256	-9.301613	-3.512899	-7.896015	-2.990021	-6.212115	-8.574077	-4.305557	-1.926118	-4.221312	-4.815507	-1.655663	-6.654723	-9.092158	-2.893304	-3.043965	-7.143046	-2.421157	-5.418205	-5.198726	-3.465465	-3.714074	-6.030684	-2.887582	-3.081656	-8.023967	-3.363866	-3.336993	-3.332284	-6.414878	-3.979052	-3.358342	-3.945919	
FBgn0010265	-6.253386	-3.677524	-4.383859	-1.676272	-5.575283	-5.327289	-5.077382	-2.994056	-5.349113	-4.767497	-2.362714	-3.715626	-6.484376	-1.287607	-2.793051	-6.793503	-3.539936	-6.115828	-5.999740	-3.949439	-4.442644	-6.120379	-3.366946	-3.404919	-6.601236	-4.127268	-3.376949	-3.810935	-6.148998	-4.987007	-4.434822	-4.894618	
FBgn0010269	-4.232344	-5.239191	-5.954248	-2.786245	-5.132048	-6.248708	-5.499045	-2.713133	-4.538997	-4.945384	-2.606121	-5.306730	-6.131030	-2.846263	-2.756703	-5.049285	-2.583578	-4.734339	-5.295078	-2.575760	-2.695313	-4.508226	-2.902238	-3.059213	-4.938701	-3.027464	-3.240158	-3.155020	-4.540450	-3.172672	-3.103010	-3.496435	
FBgn0010278	-15.730757	-13.675413	-17.191003	-1.683462	-16.150997	-17.355857	-14.882521	-1.776636	-14.478960	-15.481012	-1.774743	-16.323795	-17.582479	-3.542050	-2.695745	-16.235376	-2.186710	-15.180399	-16.061774	-3.442604	-3.020499	-15.430089	-3.435144	-2.846285	-16.353750	-4.164421	-4.160517	-3.264455	-15.502216	-4.930798	-4.189626	-5.512862	
FBgn0010280	-13.527660	-1.813854	-9.973544	-2.715024	-8.654549	-12.676279	-3.650317	-2.653659	-3.012513	-3.386885	-2.144957	-8.744679	-11.032482	-3.610333	-2.525862	-9.937337	-2.886338	-4.695174	-4.320224	-4.029000	-2.982318	-4.439292	-3.634907	-3.922869	-10.440488	-3.539170	-3.038318	-3.000041	-8.219478	-3.896705	-4.324914	-6.424589	
FBgn0010282	-40.876826	-39.437951	-40.635406	-0.703201	-40.270432	-41.021365	-40.259234	-2.284931	-40.205919	-40.654391	-1.731794	-40.961962	-41.284604	-3.896562	-2.215307	-41.236623	-3.832235	-40.924051	-40.736175	-5.953490	-4.683244	-40.850167	-4.809265	-3.155327	-41.201261	-5.364089	-6.913526	-5.333507	-40.915268	-7.947775	-6.493299	-8.697068	
FBgn0010287	-11.474111	-8.160304	-13.258987	-1.152844	-10.983027	-13.623009	-9.168955	-1.826619	-8.531920	-9.086748	-1.958632	-11.314996	-13.767937	-2.467249	-2.820332	-11.576905	-2.781977	-9.742885	-10.604935	-3.584053	-3.726217	-10.359886	-3.535174	-3.235359	-12.060769	-4.227817	-4.470460	-4.980269	-10.513753	-4.989789	-4.764709	-5.042809	
FBgn0010288	-3.016028	-4.492798	-5.350235	-4.384207	-4.175495	-4.872384	-4.407337	-3.600102	-3.663973	-4.005513	-4.064418	-4.074785	-4.847462	-3.422863	-3.661054	-3.735487	-3.452507	-3.568339	-3.962020	-3.067594	-3.161918	-3.306254	-3.240127	-3.398859	-3.694427	-2.986210	-2.915887	-3.032482	-3.221817	-2.748740	-2.917044	-2.533947	
FBgn0010292	-8.176644	-3.302212	-6.680965	-4.944428	-4.648402	-8.520632	-3.049744	-3.689231	-3.405198	-3.825932	-2.741568	-4.543014	-7.809812	-3.379238	-3.398273	-5.386501	-3.028246	-3.300305	-3.537155	-3.617818	-3.721797	-3.911886	-2.519214	-3.120809	-5.174266	-3.635816	-2.763839	-2.771338	-3.612458	-2.974112	-2.713434	-2.852151	
FBgn0010300	-15.871332	-1.238915	-8.508989	-4.634728	-7.241474	-14.736418	-2.191606	-2.985011	-2.374004	-3.034377	-2.012827	-6.919478	-9.563375	-5.196339	-5.555319	-9.450032	-3.025704	-3.685032	-3.805015	-4.574416	-5.025027	-4.247994	-3.424546	-2.875580	-8.294823	-6.251459	-4.871073	-4.328741	-6.090699	-6.523807	-4.981725	-6.027500	
FBgn0010303	-5.848635	-3.377197	-4.151625	-5.099691	-3.203089	-5.411632	-4.006246	-3.469933	-2.614995	-4.025488	-4.781549	-2.693893	-4.500764	-3.593279	-5.054896	-3.409612	-3.275711	-2.452331	-4.042861	-2.929160	-3.431156	-2.853541	-3.981277	-5.120390	-3.605584	-4.058693	-2.755320	-3.266230	-2.852996	-3.281911	-3.911826	-3.482173	
FBgn0010309	-4.685523	-3.710146	-4.570948	-5.123411	-3.177057	-4.442727	-3.342369	-3.974577	-3.184496	-3.177205	-4.458653	-3.033767	-4.150685	-4.094794	-3.929222	-3.144520	-3.561907	-3.035273	-3.229567	-3.781229	-3.370168	-2.841329	-3.641355	-3.455710	-2.950232	-3.582162	-3.561074	-3.252313	-2.886460	-3.448929	-3.421996	-3.043995	
FBgn0010313	-14.326915	-2.730707	-4.610191	-4.699928	-6.469603	-11.943740	-1.899918	-3.998725	-3.941996	-3.649938	-1.841881	-3.323490	-7.048732	-5.596508	-3.733205	-8.207616	-2.455353	-3.201185	-3.273831	-5.015202	-4.116020	-4.001996	-3.734326	-2.264983	-5.623579	-6.187324	-4.409506	-2.538253	-3.784935	-6.280978	-3.949356	-5.639971	
FBgn0010314	-14.358668	-11.891229	-15.771252	-1.866057	-14.301545	-16.127037	-12.478799	-2.075237	-12.405060	-13.055969	-1.779671	-14.539688	-16.274457	-2.287412	-2.596067	-14.928303	-2.348285	-13.205098	-13.695619	-3.622055	-3.295511	-13.505481	-3.073133	-2.650434	-14.694760	-3.654846	-3.901797	-3.818793	-13.865849	-4.621071	-4.115402	-5.396194	
FBgn0010315	-3.622403	-3.855674	-4.853830	-4.488493	-3.918534	-5.066187	-3.847445	-3.844632	-3.072505	-3.840599	-4.229318	-3.714521	-4.789772	-3.627095	-3.933534	-3.683318	-3.463594	-3.095361	-3.706397	-3.163902	-3.353952	-3.005885	-3.342650	-3.696750	-3.625291	-3.195540	-2.862685	-2.995796	-2.910505	-2.981172	-3.058927	-2.764034	
FBgn0010317	-3.517155	-4.323317	-5.359882	-4.918392	-4.036200	-5.043276	-4.267066	-3.743776	-3.547235	-3.794663	-4.344429	-3.834274	-4.769719	-3.470655	-3.741538	-3.617365	-3.449629	-3.424123	-3.763228	-3.145490	-3.329803	-3.073797	-3.351061	-3.443282	-3.627956	-3.003643	-2.678729	-2.986588	-3.118406	-2.724135	-2.967443	-2.644943	
FBgn0010323	-21.475272	-8.031466	-19.089655	-1.411355	-13.973055	-21.326370	-9.774911	-2.284302	-9.844833	-10.296065	-1.287283	-14.315122	-20.271056	-3.354877	-2.176562	-15.628226	-2.720242	-11.037988	-11.441793	-4.557734	-3.851688	-11.983344	-3.603770	-2.731156	-15.283325	-4.470237	-5.058685	-4.429573	-12.355324	-5.992456	-5.153122	-6.489146	
FBgn0010328	-7.726177	-5.901736	-8.801184	-1.816581	-6.931254	-9.507706	-6.602941	-2.021328	-6.084254	-7.027783	-2.063877	-7.146886	-9.655083	-2.306897	-3.385096	-7.427718	-3.391287	-6.603921	-7.062818	-2.964090	-2.798875	-6.228255	-3.046871	-4.249011	-8.051154	-3.749423	-2.964213	-3.027302	-6.444099	-3.214370	-3.445496	-3.708600	
FBgn0010333	-4.304240	-4.120573	-3.021168	-4.557677	-4.092602	-3.296190	-3.453073	-4.412943	-4.225671	-3.592791	-3.546631	-3.428275	-2.676062	-4.310793	-3.054613	-3.903198	-3.672831	-3.777364	-2.540793	-4.081018	-3.869084	-4.140254	-3.553589	-2.322658	-3.371139	-3.923312	-3.956875	-3.013102	-3.337534	-3.910277	-3.207746	-3.359512	
FBgn0010339	-13.444033	-10.997164	-3.746274	-13.646960	-9.951436	-3.064611	-5.128918	-13.049510	-11.389127	-1.966248	-7.485643	-5.084194	-1.675550	-12.300839	-3.367672	-3.266211	-5.014289	-6.754715	-1.392937	-13.297517	-3.803407	-3.394380	-4.708603	-2.953260	-2.650058	-4.750641	-6.953545	-4.493299	-3.306538	-6.027812	-4.585243	-5.723390	
FBgn0010340	-4.036927	-3.430665	-3.242856	-4.626229	-3.176545	-2.673909	-3.772078	-4.579476	-3.695758	-2.603075	-4.067587	-3.222322	-3.714920	-4.169951	-3.983688	-3.194796	-4.098268	-3.212157	-3.369134	-3.973894	-3.665323	-3.239443	-3.872281	-3.503472	-3.411249	-3.514526	-2.723131	-3.643063	-3.164401	-3.889750	-3.824066	-3.296882	
FBgn0010341	-3.904024	-3.008966	-2.466770	-3.029904	-3.337738	-2.139194	-3.406304	-3.733647	-3.905781	-4.316489	-3.849551	-3.118715	-3.619090	-3.978597	-3.731892	-3.459793	-3.465862	-4.081410	-4.155280	-3.636771	-3.474720	-4.099076	-4.004865	-3.927888	-3.702978	-3.674089	-3.525561	-3.929510	-3.780542	-3.610192	-3.544001	-3.392640	
FBgn0010342	-44.400687	-38.861020	-45.354000	-0.121929	-44.567271	-45.791017	-40.733407	-3.924508	-39.335165	-39.293866	-3.045105	-44.819010	-46.094367	-3.887550	-3.780277	-45.013020	-7.025155	-44.337662	-43.009667	-7.210429	-7.363008	-43.145465	-7.023504	-7.535027	-45.063567	-7.852716	-11.433252	-10.428715	-45.226686	-11.961855	-11.379525	-15.526926	
FBgn0010348	-5.516765	-3.200206	-2.917605	-2.763811	-3.526261	-3.376986	-2.633470	-3.204701	-4.340829	-4.520345	-3.305458	-3.041645	-4.036365	-4.432960	-1.691377	-5.060949	-4.187642	-5.308018	-4.753060	-4.918268	-4.634278	-5.215523	-3.214854	-1.696822	-4.872208	-4.883992	-4.833189	-4.824148	-5.335081	-4.892730	-4.882737	-4.841286	
FBgn0010349	-13.542588	-13.154211	-12.050266	-14.327824	-13.137580	-0.694159	-13.264432	-14.014366	-13.723182	-2.473559	-13.108009	-12.266024	-1.971008	-13.887857	-3.999208	-1.841349	-13.786498	-13.491052	-4.165604	-13.558934	-6.246639	-3.924425	-13.471721	-5.749959	-3.093877	-5.680996	-13.139318	-7.864745	-5.155279	-7.653809	-7.304274	-5.651569	
FBgn0010350	-9.671250	-9.650885	-7.983916	-10.772684	-9.562170	-1.575004	-8.663909	-10.198123	-9.705553	-2.865529	-9.525589	-8.211506	-1.748728	-9.963884	-4.282904	-2.525058	-9.929876	-8.815219	-3.033610	-9.524491	-2.563775	-3.707518	-9.149315	-3.490126	-2.835280	-5.524704	-9.255871	-2.825672	-2.962478	-3.521328	-2.947082	-3.486662	
FBgn0010352	-6.017515	-7.818475	-7.820862	-1.344087	-7.706625	-7.766094	-7.703517	-3.633908	-7.088128	-7.291180	-2.746942	-7.769997	-8.136665	-2.928989	-2.220392	-6.941951	-2.551007	-7.383137	-7.493282	-5.719685	-2.188729	-6.969967	-2.363588	-2.867396	-7.244736	-3.992012	-4.513938	-4.734241	-6.659541	-6.084321	-2.426917	-6.361406	
FBgn0010355	-10.518563	-5.481868	-9.588618	-1.224382	-9.335788	-10.520618	-7.939723	-1.648879	-7.577496	-7.456315	-2.259085	-10.293032	-10.886541	-2.930700	-3.815661	-10.651288	-2.707684	-7.990307	-10.245703	-3.478871	-4.588790	-9.415154	-4.008446	-3.860839	-10.689329	-2.331326	-4.512038	-3.310062	-10.058101	-6.184411	-3.388322	-8.759688	
FBgn0010356	-14.089854	-15.942002	-17.044101	-0.104514	-15.512650	-17.216046	-16.359035	-3.801897	-15.182145	-14.766306	-3.619454	-15.854402	-17.515188	-5.155802	-3.149249	-14.948897	-9.017601	-14.223018	-15.315459	-9.167588	-8.417255	-14.911932	-8.370421	-7.179625	-15.137993	-12.175340	-12.987596	-12.334603	-14.684058	-13.121640	-13.214547	-13.116658	
FBgn0010379	-5.521416	-3.887684	-6.339264	-3.948944	-4.205064	-6.971136	-4.017961	-3.159752	-3.692705	-4.578654	-2.913566	-4.412652	-6.861867	-3.298707	-2.914275	-4.894912	-2.664447	-3.510951	-4.532614	-3.532994	-3.249336	-4.262242	-2.861631	-2.135374	-4.884469	-3.062255	-3.481539	-2.781128	-4.199841	-3.816845	-2.683820	-2.868483	
FBgn0010380	-3.014914	-4.438115	-4.379694	-3.976588	-4.007897	-5.162486	-4.094754	-3.764186	-3.811861	-4.008554	-4.048929	-4.204752	-4.406929	-3.436265	-3.869395	-3.812481	-3.627630	-3.596068	-3.725650	-2.960252	-3.431172	-3.337853	-3.054414	-3.091924	-3.528037	-3.368171	-2.542030	-3.314745	-3.489814	-2.784519	-2.777933	-2.805175	
FBgn0010382	-21.978022	-20.063204	-22.900572	-0.114113	-22.603605	-22.994527	-21.933293	-3.433981	-21.903216	-22.225656	-3.188059	-22.803137	-23.214925	-4.410891	-3.964260	-22.757497	-7.029491	-22.001286	-22.625449	-8.582552	-7.707905	-22.134600	-7.378397	-7.241163	-22.749794	-8.256280	-10.414075	-10.894376	-22.225117	-11.169353	-10.778690	-14.438671	
FBgn0010389	-13.355162	-11.436294	-12.499687	-0.692853	-11.989622	-12.806936	-12.171639	-2.684985	-12.333648	-12.736431	-1.625442	-12.855600	-12.774678	-3.070382	-2.551803	-13.115074	-3.457206	-13.347597	-12.500704	-5.127539	-4.466856	-13.485703	-4.211036	-3.526922	-13.659977	-4.939232	-6.127748	-5.454178	-13.283333	-6.842816	-6.076654	-8.234301	
FBgn0010391	-29.293277	-29.050943	-20.255910	-30.554714	-28.533443	-0.937007	-21.020578	-29.818272	-28.434399	-2.552851	-23.490278	-21.947561	-1.061823	-29.464698	-3.536842	-2.935097	-23.662439	-23.266671	-3.558342	-28.928707	-6.249294	-5.038538	-22.856132	-4.386011	-3.244006	-5.772894	-25.920355	-6.781988	-4.885896	-7.824836	-6.512979	-8.305538	
FBgn0010398	-6.565386	-4.644919	-7.314311	-3.276993	-5.431910	-8.033488	-4.780891	-2.879072	-4.404954	-4.958088	-2.531301	-5.317574	-7.718214	-2.858852	-2.760269	-5.991516	-2.471172	-4.660974	-5.246358	-2.880042	-2.804036	-4.968591	-2.744232	-2.688937	-5.858844	-2.846119	-2.858978	-2.860844	-5.061036	-3.250925	-3.036189	-3.494464	
FBgn0010406	-17.898997	-15.865096	-18.993682	-0.422645	-18.846292	-19.605603	-17.594342	-2.953512	-18.382217	-18.659502	-1.980700	-19.210571	-20.172638	-3.265160	-2.625003	-19.062545	-4.664407	-18.578423	-19.007185	-5.983807	-5.288260	-18.486634	-4.855233	-4.411707	-19.120064	-5.509275	-7.275206	-6.662095	-18.493043	-8.192056	-7.360777	-9.427409	
FBgn0010407	-27.266371	-25.413556	-14.450793	-28.546337	-24.427909	-1.303038	-16.427184	-26.916339	-24.634454	-2.059680	-18.435631	-16.108259	-1.242692	-25.929863	-4.221424	-2.587641	-19.818813	-18.095415	-2.454825	-25.764203	-5.343200	-4.049666	-19.936841	-3.659150	-2.818658	-5.565827	-21.548482	-5.473312	-4.098116	-6.996469	-6.040230	-7.050524	
FBgn0010408	-4.790421	-3.143283	-4.361319	-1.975525	-4.238325	-4.719329	-3.721305	-2.939190	-4.455883	-4.722709	-2.004490	-3.962787	-5.200161	-3.102078	-2.127222	-5.320081	-3.162058	-4.807785	-4.532463	-3.727941	-3.878628	-4.547268	-3.543461	-2.837391	-4.928762	-3.727990	-4.197183	-3.490403	-4.608321	-4.097686	-3.881351	-3.922511	
FBgn0010409	-5.126308	-3.204782	-4.007329	-2.078814	-2.922432	-5.002653	-4.550223	-3.331059	-4.689184	-4.122748	-2.633582	-3.814859	-4.774196	-3.291367	-1.468147	-5.504813	-3.528700	-4.978674	-4.807080	-4.134757	-3.786009	-5.252238	-3.761184	-2.744636	-5.686896	-3.615166	-4.403001	-3.992236	-4.652231	-4.331333	-3.529649	-4.186012	
FBgn0010410	-4.256488	-2.408692	-3.231841	-2.787162	-4.203661	-3.594108	-3.852811	-2.759367	-4.195131	-3.877246	-2.634393	-4.299202	-4.788398	-3.460847	-3.350084	-4.915586	-3.596475	-4.016168	-3.994670	-3.708337	-3.736178	-4.491654	-3.142010	-2.878530	-4.530955	-3.369795	-3.260137	-3.267899	-3.751609	-3.592198	-3.205485	-3.556141	
FBgn0010411	-4.568970	-3.667842	-3.457669	-2.065058	-4.110556	-4.688462	-4.688208	-1.966714	-4.420465	-3.535519	-2.601044	-5.045535	-4.644175	-3.139704	-2.863701	-4.305700	-3.063439	-4.709653	-4.433398	-3.590108	-3.665330	-4.472721	-3.335743	-3.060028	-5.151046	-3.998319	-3.529314	-3.555802	-4.722048	-3.067898	-4.106142	-4.062939	
FBgn0010415	-22.083284	-2.518184	-9.394966	-4.482110	-12.244780	-19.216561	-2.742492	-3.338252	-5.239878	-2.766162	-2.180058	-8.583165	-11.052328	-6.401794	-1.479211	-13.736833	-2.796755	-4.488456	-3.775091	-6.156134	-2.810174	-5.670466	-3.902510	-2.157279	-10.684552	-4.358054	-5.568326	-2.840515	-6.311070	-5.409089	-4.233155	-5.390494	
FBgn0010416	-23.133851	-6.167275	-21.110551	-1.861185	-17.790353	-22.291481	-8.565976	-1.676065	-9.473171	-9.852918	-1.184371	-18.890452	-22.000635	-3.930539	-2.405703	-18.643545	-2.377967	-11.985414	-11.960713	-4.517225	-3.534840	-12.789141	-3.336935	-3.212198	-20.771227	-5.124100	-4.887948	-4.473208	-14.436257	-6.328634	-5.671379	-7.741357	
FBgn0010417	-21.391899	-13.277839	-21.071218	-0.414677	-20.546110	-22.216842	-15.925087	-2.968923	-14.165083	-14.693435	-1.972714	-21.372666	-22.231836	-3.246045	-2.650825	-21.692998	-4.710527	-15.909603	-16.176451	-5.599835	-5.394080	-15.993130	-5.420894	-4.441393	-21.771477	-5.470003	-8.184713	-7.304386	-20.933841	-8.508650	-7.365965	-10.053260	
FBgn0010421	-2.375705	-5.448873	-6.880630	-4.099159	-4.893744	-6.362402	-5.505320	-3.556158	-4.072979	-4.857747	-3.856194	-4.876842	-6.611620	-3.315951	-3.559401	-4.358578	-3.360867	-4.157486	-4.861072	-2.821189	-3.091499	-3.621143	-3.157040	-3.381535	-4.495296	-2.919270	-2.727383	-2.851989	-3.656896	-2.647455	-2.702182	-2.380279	
FBgn0010422	-9.071707	-8.310406	-10.131575	-0.828749	-9.841523	-10.408163	-9.498432	-2.080516	-9.306872	-9.175367	-2.744643	-10.066998	-10.332785	-1.774358	-3.290680	-9.858961	-3.026706	-9.432771	-9.311065	-3.115251	-5.456019	-9.318580	-4.997990	-2.969987	-9.693372	-6.606500	-8.032208	-7.164107	-9.289873	-4.832863	-7.982623	-8.384550	
FBgn0010423	-28.297226	-28.982951	-28.501095	-29.271939	-28.690598	-0.743841	-28.576103	-28.730011	-28.587687	-2.795931	-28.862632	-28.302611	-11.855909	-28.554052	-2.750040	-1.225452	-28.512224	-28.389062	-5.450932	-28.233808	-6.183273	-5.167055	-28.388899	-5.776154	-2.535933	-4.723266	-28.113980	-20.799766	-6.124277	-7.553377	-8.775073	-27.359773	
FBgn0010426	-3.412456	-5.476186	-5.112468	-5.187832	-4.855415	-2.356054	-5.156500	-4.681896	-4.611538	-2.764611	-4.818344	-4.660187	-2.243249	-4.195967	-2.937896	-2.708098	-4.427682	-4.641725	-3.064478	-3.761952	-3.938213	-3.135698	-4.112085	-2.877829	-2.805599	-3.407064	-3.714994	-3.581215	-3.433761	-3.408691	-3.570054	-3.325306	
FBgn0010431	-2.615848	-5.375436	-7.116858	-5.464019	-4.116573	-6.349738	-5.232301	-3.982904	-3.873934	-4.610628	-5.004181	-4.586813	-6.305505	-3.390536	-3.934419	-4.074225	-3.773157	-3.816093	-4.577301	-2.984387	-3.130896	-3.406084	-3.323632	-3.594127	-3.991477	-2.862982	-2.687116	-2.887827	-3.240482	-2.360464	-2.646907	-2.248451	
FBgn0010434	-54.532591	-52.401153	-29.361590	-55.949551	-51.134104	-1.188396	-31.268944	-53.851418	-51.662732	-2.513618	-33.414699	-31.170781	-2.056202	-52.767740	-4.405521	-1.112629	-35.759897	-33.900298	-3.938395	-53.311956	-6.343569	-3.390561	-35.542055	-6.077066	-2.612306	-5.194578	-38.186609	-8.044102	-4.968021	-7.075161	-6.883323	-8.564034	
FBgn0010435	-36.071166	-36.319648	-32.567276	-37.586836	-35.679921	-0.605639	-33.438155	-36.904898	-35.885418	-2.814315	-33.654796	-33.109411	-1.887688	-36.265437	-4.013546	-1.951155	-35.289293	-34.116249	-3.893083	-36.134335	-6.375174	-4.108430	-35.153307	-6.162690	-3.497631	-5.246829	-35.594423	-7.764783	-5.278014	-8.170820	-7.259401	-9.793033	
FBgn0010438	-6.297895	-4.128132	-3.391049	-6.768439	-3.505756	-3.723020	-3.064492	-5.802229	-3.821498	-3.106253	-4.025089	-2.909776	-3.052308	-5.551334	-2.268062	-3.183632	-3.663343	-3.325029	-2.528299	-5.636372	-3.586596	-3.356721	-4.419748	-2.362268	-2.933761	-3.468291	-4.519427	-3.371176	-3.285859	-4.912823	-4.264908	-5.106100	
FBgn0010441	-4.016379	-3.779656	-5.043428	-5.038189	-3.587267	-5.079456	-3.646832	-3.908967	-3.217984	-3.495972	-4.489618	-3.518526	-4.924936	-3.630595	-4.175509	-3.739421	-3.598934	-2.894535	-3.229510	-3.468539	-3.480091	-2.885022	-3.227549	-3.702039	-3.415708	-3.103048	-3.030905	-3.065625	-2.861141	-3.021009	-3.179947	-2.856798	
FBgn0010452	-26.745914	-4.787661	-13.518577	-2.115345	-11.890188	-24.537597	-4.911334	-2.729485	-6.596350	-4.204602	-1.198015	-9.937423	-14.984095	-4.395679	-2.020831	-13.129583	-2.789497	-6.767748	-5.045334	-5.286485	-3.841241	-6.186401	-3.419458	-2.526114	-11.900569	-3.184765	-5.271918	-2.676073	-6.943876	-6.287121	-5.143722	-6.817240	
FBgn0010453	-22.118024	-7.426097	-5.806722	-22.430008	-8.149673	-1.719215	-4.941765	-10.233156	-7.637871	-2.011813	-7.998617	-5.073514	-1.893552	-11.123145	-4.149317	-2.186029	-7.158916	-5.397663	-2.251361	-10.436489	-4.610189	-2.910161	-7.402880	-4.432983	-2.259612	-5.038966	-7.540813	-4.437205	-2.771327	-5.634148	-4.565703	-5.833037	
FBgn0010460	-3.891659	-4.259391	-4.442529	-4.817627	-3.825120	-3.546295	-4.183895	-4.451879	-3.516846	-3.359703	-4.763560	-3.869274	-3.568199	-4.247695	-4.230186	-2.374467	-4.057746	-3.319557	-3.436631	-3.715094	-3.617008	-2.874656	-4.046947	-3.779142	-2.582707	-3.382763	-3.438078	-3.450508	-2.959640	-3.309414	-2.900667	-2.606959	
FBgn0010470	-52.703666	-50.985292	-44.152409	-53.783114	-49.930131	-5.783984	-45.688405	-52.156737	-50.223979	-7.632611	-46.070469	-45.334571	-7.955853	-51.518227	-11.033232	-1.179245	-46.769447	-46.377801	-10.294602	-51.638991	-12.963448	-4.017455	-47.144447	-14.041212	-0.404536	-7.191396	-48.319700	-15.332217	-6.084344	-9.306477	-9.105431	-12.033133	
FBgn0010488	-9.704065	-4.616490	-3.007742	-9.573883	-5.545591	-3.000374	-2.982597	-5.525357	-5.023378	-2.249965	-4.029759	-3.176827	-1.969199	-6.625649	-3.399746	-2.610183	-4.287492	-3.634126	-2.539405	-6.389835	-3.624930	-3.622307	-4.224282	-3.891131	-3.026535	-4.965886	-4.480352	-2.828202	-3.420478	-4.226902	-3.891190	-4.585959	
FBgn0010497	-2.989204	-5.229860	-6.141312	-4.718453	-4.289689	-5.720953	-5.117203	-3.461988	-3.873136	-3.923733	-4.280627	-4.394731	-5.469171	-3.775099	-3.817313	-4.068934	-3.361290	-3.791583	-4.320678	-3.060256	-3.152060	-3.422236	-3.322722	-3.385621	-3.888504	-2.630973	-2.740603	-3.006571	-3.118734	-2.616922	-2.874953	-2.272488	
FBgn0010501	-35.903204	-14.088630	-34.597807	-1.171193	-31.847070	-35.420150	-16.358672	-2.805704	-16.998994	-17.363844	-1.393369	-32.610036	-35.384595	-4.090225	-1.668887	-33.593449	-3.420126	-19.538853	-19.664807	-6.209185	-3.653277	-20.396513	-4.237767	-2.642346	-34.260579	-4.080212	-6.472918	-4.978733	-22.930561	-6.849099	-5.794735	-7.790292	
FBgn0010504	-5.140453	-3.582855	-4.152671	-3.555656	-2.943968	-4.498637	-3.695610	-2.797837	-3.061059	-4.034995	-3.148134	-3.385243	-4.634079	-3.226773	-3.800726	-3.654494	-2.850043	-3.880699	-4.470133	-2.749002	-3.043534	-3.922441	-3.257566	-3.576096	-4.300068	-3.190917	-3.118040	-3.374323	-3.970023	-3.455041	-3.501858	-3.444342	
FBgn0010516	-14.262152	-15.456529	-16.152235	-0.408221	-16.754204	-16.018286	-16.379026	-3.250343	-15.214129	-16.382490	-2.142055	-16.140545	-16.205760	-3.466081	-3.072935	-16.471925	-4.651386	-15.419151	-15.121084	-6.068980	-5.575607	-14.931434	-5.332687	-4.903799	-15.257166	-6.142529	-7.882484	-5.260418	-14.824579	-8.372857	-2.788242	-5.500350	
FBgn0010520	-3.584331	-4.514473	-5.188945	-2.409828	-4.376067	-5.519729	-4.492971	-3.083564	-3.846136	-4.439803	-2.792225	-4.612579	-5.520838	-3.143279	-2.922518	-4.454549	-3.152690	-3.952062	-4.592940	-3.315166	-3.028601	-3.847458	-2.880082	-3.133599	-4.189285	-3.238956	-2.987987	-3.271618	-3.901540	-3.212911	-3.268077	-2.876227	
FBgn0010531	-4.318754	-4.130214	-3.602258	-4.541948	-3.522219	-2.822696	-3.686976	-4.491255	-3.922408	-3.082356	-4.415889	-3.471294	-2.785077	-3.759484	-3.146595	-2.719562	-4.194815	-3.969738	-2.912626	-4.125590	-3.373892	-3.383242	-4.106348	-3.472901	-2.705053	-3.174416	-3.750155	-3.285603	-3.157381	-3.851913	-3.749522	-3.587059	
FBgn0010548	-16.910185	-17.727073	-16.582004	-17.531571	-17.076863	-0.896550	-17.548536	-17.549947	-17.734537	-2.214321	-17.585716	-17.405238	-1.545100	-17.341110	-4.505350	-1.945221	-17.233720	-17.419909	-3.336721	-17.047950	-5.516835	-4.186406	-17.341220	-5.173795	-3.161924	-5.331087	-17.160268	-7.230976	-5.264897	-7.674408	-6.674865	-8.247595	
FBgn0010551	-4.846988	-5.836258	-5.314060	-6.055114	-5.452985	-1.867245	-5.397339	-5.636575	-5.341473	-2.567016	-5.916078	-5.112709	-2.011943	-5.366923	-2.911230	-2.135128	-5.358031	-5.163903	-2.738716	-4.962810	-4.089966	-3.186243	-5.094655	-3.354865	-2.488151	-3.660904	-4.765245	-4.189280	-3.247880	-3.662286	-3.822684	-4.290766	
FBgn0010575	-26.171812	-25.451186	-26.871585	-0.061821	-26.750502	-27.299036	-27.063177	-4.595055	-26.382090	-26.774019	-3.465613	-27.246366	-27.598564	-4.956428	-4.558665	-27.198610	-8.729398	-26.816324	-27.138892	-9.340681	-8.369225	-26.668989	-8.653527	-7.970764	-26.964672	-9.652040	-12.109794	-12.513144	-26.491980	-13.262381	-12.945115	-15.100439	
FBgn0010583	-10.247931	-3.793288	-8.014772	-1.198807	-6.637382	-8.429181	-3.968604	-2.554425	-4.666592	-3.820423	-1.868311	-6.937584	-7.512372	-3.239336	-2.391545	-10.169078	-3.375985	-4.832308	-6.076837	-4.151739	-3.747938	-4.648525	-3.873772	-3.252543	-7.691621	-4.319187	-4.074639	-4.215416	-9.898545	-4.724721	-3.095828	-4.965080	
FBgn0010590	-2.759038	-4.755272	-5.256749	-4.115531	-4.372438	-4.953167	-4.780848	-3.617514	-3.884514	-4.263612	-3.895689	-4.435878	-5.035230	-3.389562	-3.609725	-3.940114	-3.441048	-3.783149	-4.242802	-3.015171	-3.111610	-3.425634	-3.262441	-3.416256	-3.898796	-2.932541	-2.853608	-2.952094	-3.348061	-2.678316	-2.789551	-2.488834	
FBgn0010591	-9.018114	-10.048730	-9.512634	-10.233680	-9.660617	-1.177469	-9.730848	-9.695956	-9.494363	-2.728633	-9.954685	-9.438622	-2.200569	-9.433685	-2.711720	-1.577757	-9.477714	-9.409334	-3.872687	-9.018297	-3.076361	-4.176239	-9.317868	-3.056961	-3.152410	-3.241256	-8.884474	-5.219426	-3.844326	-8.699884	-5.725940	-7.910984	
FBgn0010602	-37.250480	-23.220961	-35.827485	-0.185241	-35.199645	-36.772040	-26.647725	-3.874333	-27.016851	-27.312472	-2.731192	-36.256849	-37.517855	-4.169123	-3.200445	-36.975948	-5.408856	-24.303469	-30.095861	-7.137545	-6.384898	-30.756467	-5.462707	-4.321020	-37.174249	-6.217499	-10.116676	-8.504639	-35.460227	-9.309674	-8.773406	-11.839165	
FBgn0010607	-12.505546	-9.846578	-14.604450	-0.926210	-13.049136	-14.973774	-11.710622	-2.870645	-11.471887	-12.045009	-1.756117	-12.730931	-15.166416	-2.241320	-2.280084	-13.326373	-2.943231	-11.599303	-12.600668	-4.255103	-4.230398	-11.873140	-4.024143	-3.327562	-13.207689	-4.257759	-5.715328	-5.383793	-12.134249	-6.666795	-5.760468	-5.470774	
FBgn0010609	-8.951769	-9.495573	-8.479562	-10.079799	-8.954139	-2.644288	-8.736099	-9.558062	-9.080702	-3.603543	-9.274273	-8.234009	-3.030651	-9.297623	-3.476391	-1.120206	-8.954975	-8.558158	-3.830027	-8.955300	-3.981234	-2.702005	-9.031347	-4.324604	-1.540951	-4.239004	-8.563119	-4.778428	-3.080702	-3.325566	-2.978445	-5.593919	
FBgn0010611	-10.228452	-10.613753	-10.302368	-10.876353	-10.293323	-1.053409	-10.530591	-10.480706	-10.343275	-3.611024	-10.620970	-10.254532	-3.101916	-10.400860	-5.514617	-1.790275	-10.278681	-10.280664	-4.116999	-10.101925	-7.573293	-1.351359	-10.157139	-3.704281	-3.851297	-3.674572	-9.981945	-4.700086	-3.476040	-8.823952	-3.880661	-9.552112	
FBgn0010612	-9.879069	-11.365490	-11.700222	-0.208611	-11.395429	-11.932499	-11.048095	-3.883158	-11.078450	-11.493434	-3.206433	-11.466629	-12.453100	-4.437904	-3.450750	-11.156527	-4.624082	-10.925891	-11.616100	-4.127769	-5.190013	-10.941875	-4.027800	-4.408468	-11.226892	-5.132837	-5.505828	-7.368751	-10.803802	-6.170399	-4.772193	-7.148132	
FBgn0010620	-16.047053	-16.468189	-15.847305	-16.858147	-16.371558	-1.029574	-16.484152	-16.652307	-16.545112	-2.432711	-16.613188	-16.083071	-1.423826	-16.570985	-3.780753	-2.383779	-16.633220	-16.396878	-2.843326	-16.210791	-6.163627	-4.203102	-16.328115	-4.561814	-2.664091	-5.348032	-15.957002	-6.262858	-4.875560	-3.628536	-5.814557	-10.870437	
FBgn0010621	-13.496850	-13.765501	-9.243023	-14.691806	-13.470304	-2.417076	-10.185784	-14.354209	-13.848711	-2.545098	-9.986806	-10.179046	-0.941547	-14.087464	-3.803971	-3.280331	-12.997879	-11.068768	-1.997293	-13.684720	-4.551504	-3.797001	-12.740323	-3.058843	-2.190387	-5.079208	-13.362781	-4.461282	-3.626008	-7.343365	-4.849328	-6.319746	
FBgn0010622	-4.495316	-3.982842	-4.508258	-1.809720	-4.400863	-4.936716	-4.674508	-2.510574	-4.509454	-5.026441	-2.207700	-4.845466	-5.846866	-2.561935	-2.719006	-5.044303	-3.054144	-4.489124	-4.781423	-3.681598	-3.333892	-4.548155	-3.124900	-3.044853	-5.106247	-3.629130	-3.540750	-3.692146	-4.621215	-3.625329	-3.664740	-3.945999	
FBgn0010633	-4.090421	-3.959579	-5.454012	-5.356794	-3.697290	-5.694385	-3.737337	-4.153395	-2.912272	-3.377063	-5.022391	-3.451913	-5.301210	-3.935268	-4.496923	-3.724257	-3.706870	-2.749997	-3.336543	-3.437294	-3.433068	-2.912996	-3.466052	-4.215330	-3.222225	-3.376071	-2.844377	-3.272081	-2.576595	-2.794733	-3.179340	-2.761135	
FBgn0010638	-12.163841	-9.119319	-5.811905	-12.179851	-8.342824	-1.194795	-6.187778	-10.559188	-8.553928	-2.275358	-7.676146	-5.807114	-1.484483	-9.701047	-3.392216	-2.921092	-6.879070	-6.375852	-2.403185	-10.044132	-6.088915	-4.805440	-6.632453	-3.874050	-3.687639	-4.168427	-8.074073	-5.353449	-4.545276	-2.518083	-5.538201	-5.354277	
FBgn0010651	-15.187018	-5.332995	-6.618996	-2.342337	-8.837276	-7.518478	-4.110270	-3.710893	-7.545804	-2.888486	-2.754526	-6.357368	-5.559065	-4.488449	-3.076577	-7.320414	-3.413889	-5.460040	-2.654812	-6.028335	-2.411060	-5.375621	-5.542452	-1.011705	-5.932081	-5.766162	-4.747690	-2.930716	-4.790650	-7.149412	-4.063080	-4.976365	
FBgn0010660	-17.071753	-18.428602	-19.946425	-0.198114	-18.413307	-19.663313	-17.583274	-3.872315	-17.844063	-18.551448	-2.999436	-18.375566	-19.997059	-4.269313	-4.089304	-18.116195	-6.423119	-17.950399	-17.775344	-7.161550	-7.339716	-17.692242	-7.006416	-7.498351	-18.388512	-6.020407	-11.853414	-9.730775	-17.621919	-14.511093	-2.640137	-15.309540	
FBgn0010704	-3.534793	-3.571741	-2.870622	-3.922146	-3.352953	-3.405347	-3.606785	-4.324567	-4.344890	-3.638846	-4.476823	-3.919100	-3.877065	-3.623008	-4.012235	-2.751835	-3.766592	-3.355051	-3.429295	-3.574120	-4.142771	-3.321054	-3.446877	-3.127077	-2.782715	-3.435330	-3.594377	-3.558792	-3.647093	-2.890110	-3.541795	-2.973901	
FBgn0010709	-5.711063	-3.822462	-4.957762	-2.724910	-4.745074	-5.666473	-4.651490	-2.630914	-4.364641	-4.781905	-2.590184	-4.615550	-5.381783	-2.479366	-2.605358	-5.176870	-2.710632	-4.604897	-5.386635	-3.114612	-2.851281	-4.827605	-2.729927	-2.691526	-5.193634	-3.013730	-3.388494	-3.078534	-5.009672	-4.127325	-3.472750	-3.813237	
FBgn0010715	-4.168980	-3.248814	-3.409458	-2.894076	-3.927630	-4.815454	-4.249983	-3.303005	-2.924261	-3.613635	-4.149614	-3.203778	-5.115052	-3.414857	-3.765964	-4.325319	-3.512098	-3.163914	-3.200226	-3.233607	-3.650179	-3.196807	-3.852417	-3.837666	-3.408336	-3.789306	-3.608957	-3.205820	-2.948220	-3.145926	-3.214399	-3.094294	
FBgn0010741	-5.704455	-5.635523	-5.203760	-1.496018	-5.464134	-5.392460	-6.198938	-2.439986	-6.432955	-6.573047	-2.488806	-6.618172	-6.835040	-2.423863	-1.877546	-6.576554	-3.536246	-6.565638	-6.293975	-3.069244	-3.250048	-6.271803	-3.120151	-3.380407	-5.805509	-2.449980	-4.478283	-4.312733	-5.897051	-5.510599	-4.859095	-4.833645	
FBgn0010747	-5.545928	-4.127942	-4.198900	-1.463877	-4.634009	-4.942275	-6.322645	-2.577939	-6.196028	-6.364098	-2.002512	-5.544606	-4.649214	-2.398120	-2.260031	-6.184423	-3.147326	-6.094311	-6.487074	-3.299229	-3.354875	-5.874423	-3.397274	-2.913061	-6.410266	-3.673772	-4.475925	-4.117941	-5.865502	-5.072757	-4.650612	-4.958042	
FBgn0010750	-19.011338	-21.218781	-21.344611	-0.293752	-20.850979	-21.009207	-21.195317	-3.489714	-20.190926	-20.951603	-1.867503	-20.640137	-22.263404	-3.466553	-3.804275	-20.625315	-5.558936	-19.814535	-20.254047	-7.519283	-6.141334	-19.817238	-5.365638	-5.898362	-20.682078	-7.497049	-8.515506	-7.346706	-19.420460	-9.215339	-7.545765	-10.531879	
FBgn0010762	-6.684600	-2.328501	-4.425165	-3.259260	-2.740426	-5.318293	-2.706907	-3.176828	-3.139887	-3.260418	-3.246907	-3.151446	-4.942897	-3.019039	-2.872911	-4.371648	-3.270202	-3.595477	-4.331427	-3.075514	-3.794056	-3.877386	-3.479155	-3.319381	-4.662171	-4.015625	-3.662843	-3.724464	-4.132546	-3.948359	-3.995201	-3.987307	
FBgn0010768	-9.085522	-7.246627	-6.062115	-9.827295	-6.566603	-3.987017	-5.871221	-8.075245	-6.444260	-3.770778	-6.792257	-5.046351	-3.444559	-7.796730	-4.014754	-1.436158	-7.178467	-5.662145	-3.673642	-7.199892	-4.675534	-2.317578	-6.580228	-4.054112	-1.647901	-2.706583	-6.717265	-4.961773	-2.673533	-2.657827	-2.784492	-3.573195	
FBgn0010770	-20.285908	-4.555628	-15.523335	-1.802850	-15.659413	-19.306264	-5.645361	-2.071313	-7.170940	-7.112221	-1.414290	-15.981595	-17.029540	-3.453934	-1.674670	-18.662240	-3.306703	-8.569610	-8.403431	-4.687045	-3.614708	-10.069133	-3.392792	-2.562232	-18.790271	-4.077493	-5.831021	-4.044489	-11.190349	-6.488069	-4.823067	-7.649604	
FBgn0010772	-11.031510	-3.075850	-6.320765	-2.662806	-4.464299	-6.548740	-3.553231	-2.151227	-3.469004	-3.242533	-2.280628	-3.892207	-6.236861	-3.383210	-3.205254	-3.825511	-2.828514	-5.616513	-4.129948	-3.293815	-3.358372	-3.516252	-3.131865	-3.692480	-5.196474	-3.252046	-3.422262	-3.082859	-4.282991	-4.475094	-3.822502	-4.231010	
FBgn0010774	-38.451441	-34.558499	-38.461755	-0.077557	-38.231375	-39.118011	-36.635974	-3.994320	-37.120990	-35.781242	-3.522062	-38.546972	-39.523289	-4.855093	-4.144737	-38.764617	-7.077085	-38.886677	-39.265286	-8.730646	-8.307751	-38.608872	-7.446380	-6.979374	-38.821572	-8.426980	-12.011300	-10.416026	-38.569286	-14.924477	-11.621850	-15.058545	
FBgn0010786	-6.095594	-6.469100	-5.066514	-7.283549	-5.925540	-2.363444	-5.259650	-6.686672	-5.851794	-2.460188	-6.271566	-4.806071	-2.001985	-6.354185	-2.694061	-2.475674	-5.971288	-5.169326	-2.551891	-5.984376	-3.917390	-2.903761	-5.833403	-2.781014	-2.276240	-3.863308	-5.854529	-3.863770	-2.786717	-4.558547	-3.255448	-4.372356	
FBgn0010803	-9.854592	-5.662018	-3.770508	-10.202405	-4.782552	-6.073078	-3.157587	-6.619612	-5.192684	-3.221827	-3.807405	-3.231457	-3.485601	-6.595502	-3.668785	-4.116480	-4.282223	-3.633673	-2.538666	-6.958445	-3.015774	-3.538422	-3.418623	-2.620959	-2.599483	-2.105253	-4.329729	-2.495572	-3.159693	-3.536253	-3.714844	-3.067883	
FBgn0010808	-2.758303	-4.821688	-4.874940	-4.040024	-4.320745	-4.624087	-4.917561	-3.581646	-4.155721	-4.278094	-3.884210	-4.371525	-4.627866	-3.315363	-3.406696	-3.954537	-3.411049	-4.122309	-4.208000	-3.042216	-3.172539	-3.568980	-3.232043	-3.331670	-3.972211	-2.970354	-2.831248	-2.970237	-3.424980	-2.607758	-2.861910	-2.488378	
FBgn0010812	-28.294572	-28.669154	-25.804494	-29.463885	-28.199986	-0.742067	-26.426118	-28.824093	-28.208909	-2.316900	-27.104620	-26.518668	-1.572317	-28.517850	-3.782243	-2.638486	-27.848081	-26.906310	-3.209674	-28.183167	-5.509221	-4.397554	-27.721883	-4.865044	-3.064561	-5.742540	-27.859333	-6.400093	-5.195900	-7.660035	-6.630281	-8.638620	
FBgn0010825	-4.752300	-2.962533	-3.416414	-2.394346	-3.050751	-3.977230	-2.655298	-3.397905	-2.301733	-4.229170	-3.234720	-3.304622	-3.431401	-3.326333	-3.014810	-4.313726	-3.649949	-3.849345	-4.430115	-3.979899	-3.919039	-3.945004	-3.567627	-4.048884	-4.279660	-4.099974	-3.774503	-3.809791	-3.843424	-4.050901	-3.819845	-3.674795	
FBgn0010830	-4.789553	-3.253941	-4.251628	-4.182073	-3.021351	-4.718942	-3.334516	-3.815542	-3.138579	-3.308023	-3.860495	-3.112436	-4.381662	-3.598272	-3.164931	-3.217109	-3.440719	-2.897666	-3.600808	-3.630763	-3.367155	-3.341348	-3.448766	-3.342713	-3.379748	-3.335594	-3.481925	-3.475066	-3.603871	-3.480608	-3.149998	-3.493954	
FBgn0010851	-6.815625	-3.349512	-3.276682	-5.471921	-3.812133	-4.254587	-3.089540	-4.221627	-3.260757	-2.924869	-3.579168	-3.103202	-3.214187	-4.015903	-3.485917	-3.353187	-3.175889	-3.312052	-2.986692	-3.698438	-3.740801	-3.474932	-3.803038	-3.034045	-2.837867	-3.414798	-3.714877	-3.878008	-3.486009	-3.795650	-3.149962	-3.659945	
FBgn0010877	-2.951683	-4.835310	-5.813433	-3.412259	-4.563920	-5.967284	-5.005851	-3.192079	-4.021629	-4.566576	-3.405667	-4.587048	-5.859303	-3.159149	-3.366403	-4.272169	-3.160776	-3.985476	-4.569899	-2.997725	-3.075866	-3.604053	-3.134144	-3.183553	-4.407407	-2.952279	-2.840513	-2.887666	-3.608968	-2.792558	-2.786055	-2.666040	
FBgn0010894	-9.336705	-5.157304	-8.444140	-8.583953	-5.019369	-7.135789	-5.525562	-4.125211	-3.805203	-5.238945	-7.079458	-5.532253	-7.242536	-5.260225	-7.532238	-1.092305	-4.636955	-4.013110	-5.602767	-3.934746	-4.899629	-2.203175	-5.350089	-7.411463	-1.849774	-2.719962	-4.022663	-4.752647	-3.159330	-3.990781	-2.377478	-4.248000	
FBgn0010905	-4.230905	-4.653141	-4.324188	-5.434200	-4.596218	-2.231228	-4.743350	-4.861387	-4.417336	-2.451584	-5.023818	-4.552595	-2.233533	-4.442041	-3.603966	-2.242688	-4.635811	-4.241444	-3.034208	-4.029458	-4.000168	-3.186882	-4.358210	-3.522654	-2.578493	-3.913783	-3.860935	-3.717949	-3.141461	-3.743824	-3.696827	-3.443732	
FBgn0010909	-3.491693	-2.754916	-2.906889	-2.912407	-3.449323	-3.030328	-4.339107	-3.491668	-3.647439	-4.142228	-3.643848	-3.255831	-3.593056	-3.130658	-3.782918	-3.921377	-3.657021	-3.973334	-4.294875	-3.462828	-3.637817	-3.550545	-3.546637	-3.559591	-3.862903	-3.495171	-3.515184	-3.607317	-3.878837	-3.268170	-3.370353	-3.001208	
FBgn0010926	-15.537362	-8.277785	-14.132302	-0.630155	-13.925202	-15.181547	-8.834995	-2.858757	-8.175762	-8.544323	-1.699519	-14.133505	-15.472444	-3.287879	-2.522389	-15.440441	-4.068626	-10.087950	-10.153065	-5.334040	-4.312180	-12.677633	-4.178999	-3.420016	-15.307590	-5.329951	-5.667454	-5.452083	-14.540841	-5.871952	-6.429793	-4.774587	
FBgn0011013	-4.411855	-3.909685	-6.678788	-4.626459	-4.094587	-6.976642	-4.140253	-3.276503	-3.068775	-3.922185	-3.947050	-3.937454	-6.744567	-3.341838	-3.978902	-3.983100	-3.128637	-3.261329	-4.078816	-2.725388	-3.157851	-3.084799	-3.198397	-3.733971	-4.137269	-3.330674	-2.744634	-3.029456	-3.217779	-2.839589	-3.033099	-2.551342	
FBgn0011016	-15.904388	-10.913246	-6.821875	-16.754521	-11.305367	-1.664329	-6.572629	-12.080273	-10.898092	-1.991439	-9.357796	-6.785108	-2.312073	-12.497438	-4.036806	-1.820939	-9.493026	-7.689266	-2.311455	-12.012517	-4.659944	-3.032422	-10.222933	-4.286776	-1.755058	-5.272739	-9.088970	-5.443748	-3.467706	-5.926002	-5.627908	-7.114632	
FBgn0011020	-17.248997	-10.742935	-17.793779	-8.168184	-14.767428	-18.348489	-11.934217	-2.039848	-11.395879	-12.415553	-2.421747	-15.379722	-18.429641	-4.587534	-3.178788	-15.692061	-1.599518	-12.658172	-12.770943	-3.598340	-2.425839	-12.532440	-3.092759	-2.066710	-16.394214	-3.978315	-3.117036	-2.231381	-14.257191	-3.955671	-3.289995	-4.381820	
FBgn0011202	-14.686524	-13.332961	-17.007582	-0.410324	-15.781678	-16.580030	-15.036428	-2.572301	-15.042281	-15.811671	-2.287314	-16.050060	-17.210165	-3.717794	-2.497594	-15.517187	-4.846538	-15.127218	-16.054658	-6.248486	-5.396028	-14.727420	-4.411678	-4.016196	-15.897050	-5.756708	-6.303132	-7.161991	-15.133445	-7.446015	-6.709969	-10.073748	
FBgn0011205	-3.767340	-4.279145	-3.928761	-4.701957	-4.236136	-2.734656	-4.599835	-4.781415	-4.590553	-2.751467	-4.731421	-4.402836	-2.477285	-4.573650	-3.338510	-2.314130	-4.677395	-4.253634	-2.993329	-4.081593	-4.120327	-3.197681	-4.250509	-3.142503	-2.503788	-3.278946	-3.916978	-3.321898	-3.001331	-3.690718	-3.722983	-3.396532	
FBgn0011206	-29.086371	-11.218665	-6.222097	-29.411875	-11.604010	-1.192104	-5.629043	-14.762111	-11.548916	-2.354719	-7.529029	-6.106050	-1.398581	-15.024504	-3.458172	-2.802696	-7.700848	-6.736093	-2.708535	-14.858542	-4.873398	-3.959979	-8.323758	-2.861326	-2.860250	-5.451574	-8.937952	-4.293846	-3.829325	-7.124545	-5.732306	-7.555401	
FBgn0011207	-3.571164	-4.038900	-4.355228	-4.566395	-3.672237	-4.333245	-3.797087	-3.845819	-3.442400	-3.569467	-4.021235	-3.620014	-4.056852	-3.630429	-3.947553	-3.400444	-3.554000	-3.345342	-3.461189	-3.301142	-3.336003	-3.134016	-3.166473	-3.478158	-3.251691	-3.211218	-3.094772	-3.129029	-2.979235	-3.138350	-3.039991	-2.937027	
FBgn0011211	-8.181735	-8.899944	-8.025542	-9.318366	-8.770240	-1.520098	-8.730340	-8.930366	-8.776976	-3.040342	-9.320343	-8.481965	-2.228579	-8.610258	-2.291317	-2.258806	-8.828414	-8.471173	-3.617479	-7.874981	-3.083110	-3.076864	-8.629601	-2.457565	-3.020299	-2.746672	-8.124142	-5.930981	-3.776147	-3.030984	-3.677875	-7.382274	
FBgn0011217	-3.155236	-4.335490	-3.970614	-4.229551	-3.881654	-4.290034	-4.339013	-3.581436	-3.643963	-3.856443	-3.791538	-3.940897	-3.814569	-3.679601	-3.537388	-3.929849	-3.905285	-3.730877	-3.288267	-3.264084	-3.548603	-3.712315	-3.250354	-2.902870	-3.046919	-2.680461	-3.378450	-2.822677	-3.173231	-3.105018	-3.211208	-3.051298	
FBgn0011224	-2.638019	-4.860682	-5.625013	-3.739448	-4.545716	-5.709172	-5.024201	-3.567963	-3.860411	-4.405411	-3.737272	-4.430897	-5.852391	-3.368272	-3.519300	-4.086446	-3.431252	-3.960475	-4.448841	-3.032644	-3.214272	-3.452234	-3.242512	-3.356067	-4.059597	-3.012884	-2.932143	-2.944953	-3.284860	-2.561400	-2.815702	-2.429851	
FBgn0011225	-29.180701	-3.731971	-15.212955	-5.102823	-5.896347	-26.857921	-4.671518	-2.535041	-4.189480	-4.350350	-2.457266	-6.519359	-17.595376	-3.531241	-2.244061	-8.170208	-2.229204	-5.421842	-6.068587	-3.686097	-2.377249	-5.481183	-3.373629	-2.050102	-9.022226	-3.478905	-3.955779	-2.868138	-6.631850	-3.516691	-2.543518	-4.427766	
FBgn0011227	-3.702653	-4.519564	-3.523242	-1.884970	-2.974852	-3.874344	-4.037938	-3.237347	-4.613930	-4.590548	-2.561739	-4.268699	-4.529755	-3.296482	-2.956600	-4.882677	-3.177389	-4.701495	-4.697614	-3.463207	-3.294490	-4.203730	-3.367728	-2.886600	-4.764707	-3.417461	-3.838652	-3.293956	-4.364010	-3.438580	-3.606871	-3.493954	
FBgn0011230	-4.516066	-2.641671	-2.436008	-4.465825	-3.222394	-3.624414	-3.724333	-3.094561	-3.695433	-2.909463	-4.167763	-3.224988	-3.779530	-4.471299	-3.845471	-3.749102	-3.365957	-3.989899	-3.483311	-4.152416	-3.664187	-3.232992	-3.454283	-3.111528	-3.987715	-4.042453	-3.504935	-3.801347	-3.786785	-3.401916	-2.894563	-3.552580	
FBgn0011232	-3.674194	-3.701272	-3.308296	-3.537407	-3.341072	-3.344636	-3.988211	-3.906376	-3.883819	-3.273033	-3.853546	-3.529999	-3.233043	-3.815597	-3.313699	-3.726106	-3.434194	-3.634001	-3.212022	-3.153145	-3.552153	-3.554851	-3.687767	-3.423513	-3.237732	-3.388553	-3.557982	-3.109529	-3.486303	-3.372723	-3.362069	-3.174381	
FBgn0011241	-3.510623	-5.289805	-6.469824	-1.394997	-5.039804	-6.546396	-5.477572	-3.092226	-4.368054	-5.042629	-2.730524	-5.234202	-6.616891	-3.180785	-3.140158	-4.826578	-3.235108	-4.564977	-5.255572	-3.184780	-3.294282	-4.113453	-3.370376	-3.155555	-4.925867	-3.318482	-3.303642	-3.257134	-4.152843	-3.224780	-3.503747	-3.139922	
FBgn0011253	-9.279640	-2.995587	-3.108082	-5.209730	-4.571343	-7.898321	-1.837276	-4.208438	-3.756490	-3.031595	-3.180107	-2.950492	-4.493157	-4.132858	-4.412745	-4.400520	-3.300679	-2.939090	-3.078683	-4.520097	-4.064421	-3.472330	-3.357537	-3.551788	-3.344406	-4.346222	-3.489900	-2.785064	-3.127156	-3.988917	-4.248968	-3.803122	
FBgn0011259	-12.360429	-4.859821	-5.064281	-12.625908	-4.700376	-4.611591	-3.446201	-6.283665	-4.225652	-2.594326	-6.726061	-3.259420	-2.841089	-5.978679	-4.480846	-2.826086	-5.029349	-3.152369	-1.942700	-5.954361	-4.139960	-2.646345	-4.735335	-4.056400	-2.127731	-4.350548	-4.737955	-3.538129	-2.124874	-4.416904	-3.709881	-3.248901	
FBgn0011260	-14.594436	-2.098672	-10.792438	-3.232790	-3.614398	-13.735558	-3.383439	-2.523867	-2.314585	-4.256285	-3.101969	-4.420227	-11.718732	-2.877436	-3.897638	-5.306550	-2.699947	-3.287820	-5.026439	-2.808281	-3.325560	-4.210540	-2.711816	-4.169685	-5.812259	-3.945896	-3.590362	-3.894681	-4.543573	-3.562611	-3.950123	-4.358725	
FBgn0011272	-5.491244	-1.866893	-4.385446	-1.533441	-4.231017	-4.576129	-3.858084	-3.121246	-4.843354	-5.441469	-3.086702	-3.513063	-5.371254	-2.648394	-3.040473	-5.755910	-3.676932	-5.216462	-4.860734	-3.069950	-3.737892	-5.047287	-3.625708	-2.680406	-5.591471	-4.179243	-4.457068	-4.084104	-4.837836	-4.181575	-4.109914	-4.461288	
FBgn0011274	-3.669108	-3.829652	-4.170278	-2.354801	-3.824177	-4.373364	-4.180563	-2.843971	-3.923766	-4.288549	-2.631851	-4.090458	-4.593360	-3.141414	-2.940838	-4.130962	-3.113698	-4.061814	-4.384628	-3.338917	-3.306239	-4.056935	-3.236576	-3.246152	-4.466564	-3.252155	-3.388384	-3.294686	-3.908257	-3.337644	-3.375668	-3.283136	
FBgn0011284	-5.028705	-2.484077	-3.514647	-2.003895	-3.611050	-4.735203	-3.734411	-2.921122	-4.167695	-4.354424	-2.120080	-3.750674	-4.417747	-2.836929	-2.819507	-5.432233	-3.137618	-4.535657	-5.057533	-4.000044	-3.262500	-4.975667	-3.427005	-3.275093	-5.291435	-3.933603	-3.804360	-3.695123	-4.636743	-4.197888	-4.008128	-4.104638	
FBgn0011285	-5.245883	-3.316747	-4.336182	-3.343883	-3.118118	-5.329567	-3.521181	-3.086192	-2.827964	-3.638012	-3.154513	-3.712527	-5.604161	-3.420558	-3.471258	-4.297033	-2.901656	-3.516264	-4.181002	-3.230252	-3.250482	-3.725927	-3.241751	-3.219966	-4.241450	-3.505164	-3.310644	-3.017255	-3.367153	-3.369608	-3.307720	-3.339534	
FBgn0011286	-67.509747	-67.562522	-63.287768	-68.805757	-66.814890	-0.751743	-64.242741	-68.092476	-66.939202	-2.781151	-64.237583	-63.965010	-2.109623	-67.681481	-4.398176	-1.498420	-65.784491	-64.652867	-4.043598	-67.513766	-6.408827	-3.725408	-65.657278	-6.042703	-2.989327	-5.637615	-66.714764	-7.835660	-4.892461	-7.533755	-6.638383	-8.886215	
FBgn0011289	-17.169536	-17.871439	-18.731056	-0.141829	-17.870313	-18.763974	-17.754296	-3.980407	-18.380103	-18.371824	-2.685381	-18.053653	-19.136037	-3.990431	-3.858489	-17.663853	-6.763565	-17.161303	-17.784992	-7.741089	-7.066339	-17.250390	-6.586460	-6.509468	-18.023237	-7.975128	-15.779634	-9.760706	-17.294539	-12.921784	-9.968238	-12.644822	
FBgn0011290	-12.412257	-12.017658	-14.682537	-0.343938	-13.456421	-14.574092	-11.982402	-2.928560	-11.839530	-14.319332	-2.822524	-13.641241	-15.183779	-3.397710	-3.195028	-13.458431	-4.746922	-12.951195	-14.055610	-2.962311	-5.673434	-13.109387	-5.180329	-5.878389	-14.382353	-6.883710	-4.338153	-8.106393	-12.705398	-4.142245	-7.083541	-8.135994	
FBgn0011293	-4.079908	-3.356992	-3.334773	-2.858847	-3.609097	-3.546916	-3.236335	-3.547191	-3.720852	-3.835720	-3.177097	-3.407260	-4.308815	-3.617668	-3.428727	-4.389729	-3.135248	-3.870818	-3.946483	-3.547463	-3.379247	-3.678135	-3.358086	-2.998592	-3.618861	-3.527341	-3.215215	-3.300021	-3.762007	-3.395744	-3.110287	-3.366577	
FBgn0011296	-8.169574	-9.468443	-8.809888	-9.816027	-8.953564	-0.935112	-9.124607	-9.071355	-9.042942	-2.884997	-9.436095	-8.808908	-2.122792	-8.878118	-4.435612	-1.833242	-8.990160	-8.787779	-3.407190	-8.671920	-3.386713	-3.256179	-8.742361	-4.201379	-3.382713	-4.904852	-8.305398	-4.932973	-3.815929	-3.653248	-3.301942	-5.488547	
FBgn0011297	-3.876482	-3.343959	-3.305043	-3.570881	-3.265550	-3.287907	-3.475384	-3.126824	-3.751461	-3.520011	-3.346084	-3.324567	-3.643122	-3.375979	-3.441390	-3.632803	-3.462435	-3.846814	-3.830671	-3.404288	-3.548031	-3.556091	-3.545583	-3.519973	-3.980498	-3.477209	-3.269744	-3.418107	-3.562434	-3.551395	-3.280000	-3.051811	
FBgn0011305	-16.186890	-3.355504	-9.236413	-1.785377	-9.014015	-14.524064	-4.879283	-1.991144	-5.328668	-5.545024	-1.505660	-8.122347	-11.275173	-3.004779	-2.011985	-9.556947	-3.251538	-6.335817	-6.491881	-5.035453	-3.524049	-7.499199	-3.965063	-2.474492	-8.714078	-3.694303	-5.626044	-4.304742	-8.993765	-5.198645	-4.938513	-6.179767	
FBgn0011327	-4.543695	-6.439252	-7.138858	-1.551726	-5.896254	-6.692171	-5.730371	-3.198312	-5.678650	-5.820193	-2.185561	-5.177549	-6.179725	-1.444019	-1.748180	-5.514502	-4.557783	-5.371204	-5.628212	-4.719124	-4.790651	-5.257925	-4.868674	-4.522025	-4.928349	-4.516285	-4.209605	-4.128817	-4.533904	-3.188553	-4.462415	-4.263378	
FBgn0011335	-12.205010	-4.629083	-11.519735	-1.745283	-9.951797	-13.218348	-5.975326	-2.275886	-6.138744	-6.466300	-1.911573	-10.339172	-13.026353	-2.809455	-2.583755	-10.979512	-3.356148	-7.838869	-8.113321	-3.634398	-2.730652	-8.056790	-2.864534	-2.474642	-10.977284	-3.625655	-3.850906	-3.456714	-9.283752	-3.002657	-4.180111	-4.620911	
FBgn0011336	-9.991800	-4.208004	-5.114381	-3.352824	-6.841378	-7.408579	-4.697534	-4.655440	-4.401729	-5.621084	-3.580449	-4.987121	-4.634802	-4.871487	-4.309713	-10.518301	-5.000234	-6.107116	-6.456490	-5.660756	-4.962849	-9.987810	-4.898714	-1.326308	-3.885596	-3.852045	-6.326976	-1.253094	-10.258266	-1.528024	-6.220558	-8.291018	
FBgn0011341	-3.147045	-4.391387	-5.979067	-3.683312	-4.358488	-6.313619	-4.693610	-3.319166	-3.598685	-4.377574	-3.712117	-4.341267	-6.238358	-3.379198	-3.571573	-4.137316	-3.168894	-3.584006	-4.275921	-2.911269	-3.069242	-3.300739	-3.213517	-3.333231	-4.144695	-2.943349	-2.803106	-3.104727	-3.429602	-2.629348	-2.809458	-2.757169	
FBgn0011361	-14.617607	-14.515452	-11.934269	-15.552581	-14.421864	-0.850261	-13.033858	-15.524999	-15.127108	-2.498546	-13.578266	-12.547921	-1.324306	-15.232627	-3.785115	-2.530352	-15.088786	-13.483151	-3.228300	-14.832099	-5.712902	-4.367830	-14.928853	-4.254490	-3.252104	-5.842440	-14.506428	-6.419198	-5.048622	-7.513163	-6.231302	-8.587236	
FBgn0011425	-26.131175	-25.556944	-27.258476	-5.355877	-26.215069	-27.561220	-26.154504	-1.587982	-25.525109	-26.205895	-2.603743	-26.505724	-27.633876	-3.020546	-2.711444	-26.524741	-1.877371	-25.926148	-26.507702	-2.869837	-2.486375	-25.963609	-2.854775	-2.668407	-26.621008	-3.598435	-3.419919	-2.818700	-26.063154	-3.881195	-3.484761	-4.524882	
FBgn0011455	-7.274629	-8.832290	-8.807372	-0.817766	-9.210118	-9.049099	-9.230886	-3.076785	-8.773536	-9.351772	-2.321546	-8.690704	-9.909549	-2.880464	-2.924573	-8.203869	-4.467285	-8.411085	-9.561371	-7.639494	-5.416493	-8.565588	-4.856617	-4.294055	-8.528713	-1.823302	-2.956685	-6.391576	-8.258794	-4.049258	-3.626080	-5.395140	
FBgn0011474	-14.461304	-7.633873	-13.514138	-1.827769	-11.533271	-14.370414	-8.766237	-1.874024	-8.380639	-9.136769	-1.026945	-12.395210	-14.842700	-3.510288	-3.164635	-13.327377	-2.504492	-9.973243	-10.259131	-3.908438	-3.698712	-10.470276	-3.461118	-2.910518	-13.627231	-5.167614	-4.228737	-4.546230	-12.433445	-5.693019	-5.157335	-6.210892	
FBgn0011476	-2.954490	-5.436369	-6.402664	-2.309729	-5.064663	-6.165829	-5.566098	-2.962674	-4.469712	-5.075910	-2.837084	-5.108085	-6.169644	-3.040186	-2.906728	-4.702181	-3.221284	-4.460294	-5.156252	-3.057857	-3.042628	-4.089651	-3.186150	-3.128569	-4.770035	-3.042711	-3.111817	-2.990911	-3.934566	-2.953573	-2.950733	-2.919713	
FBgn0011481	-5.146293	-4.736955	-4.437074	-1.139453	-5.152131	-5.000577	-5.657058	-2.436985	-5.170893	-5.330506	-1.832877	-5.136610	-6.120240	-2.786258	-2.142786	-5.621338	-3.725776	-5.348228	-6.045939	-4.664752	-4.034775	-5.166963	-3.745629	-3.853101	-5.473474	-4.529598	-4.427683	-3.967512	-5.365404	-4.628279	-4.692681	-4.539046	
FBgn0011509	-13.069358	-10.945011	-6.250993	-14.180720	-9.776144	-2.136717	-6.945354	-11.913320	-10.140805	-2.297421	-8.885991	-6.853546	-1.424598	-11.731333	-4.081905	-2.332161	-8.422407	-7.154325	-1.843681	-11.765254	-4.855600	-3.243169	-7.755620	-3.742014	-2.281246	-4.677926	-8.477453	-3.387102	-3.296051	-6.000874	-5.317761	-5.961598	
FBgn0011566	-5.290634	-4.096330	-4.585616	-6.196922	-2.968722	-4.119778	-3.358739	-4.758587	-3.109005	-3.137272	-4.894829	-2.986393	-3.625497	-3.973917	-3.896844	-2.523103	-3.958680	-3.160451	-3.015419	-4.075721	-3.734276	-2.784105	-3.840623	-3.787548	-2.701067	-3.185034	-3.906717	-3.604391	-2.778764	-3.560223	-3.436012	-3.600852	
FBgn0011570	-14.643203	-7.898268	-13.246833	-0.643684	-13.344863	-14.728370	-8.152333	-2.777784	-8.821415	-8.413427	-1.598036	-14.043128	-14.622132	-3.176575	-2.371286	-15.154596	-4.965213	-12.729488	-13.537186	-4.386803	-4.524241	-13.805923	-4.488583	-4.163008	-14.907470	-5.252724	-6.344214	-6.051174	-13.847570	-5.476922	-6.017321	-6.881752	
FBgn0011571	-23.011646	-4.818165	-19.725112	-1.451350	-12.966795	-21.874997	-7.371305	-2.570128	-6.160673	-7.673744	-0.918724	-14.481266	-20.686157	-4.167190	-2.297087	-15.541000	-2.740011	-8.351361	-10.019191	-4.148584	-4.569266	-9.619483	-4.366034	-3.259451	-14.265169	-4.633570	-5.843216	-5.539837	-11.434287	-6.466646	-6.265870	-7.317985	
FBgn0011573	-20.008167	-5.450799	-18.101572	-2.329201	-15.895221	-20.793807	-7.222946	-2.050057	-7.915504	-8.655822	-1.003690	-16.237372	-19.429302	-3.402382	-2.734385	-16.630813	-2.599956	-9.142597	-9.486044	-4.128474	-4.216704	-9.280363	-2.705573	-2.746349	-17.316245	-3.537635	-4.874933	-3.914593	-11.193902	-5.848018	-5.048790	-6.724948	
FBgn0011584	-41.597026	-34.804752	-16.980704	-42.667433	-33.726903	-0.461419	-18.306911	-36.013431	-34.389337	-3.109216	-20.700047	-18.290817	-1.990559	-35.696450	-4.892676	-2.275953	-22.536135	-20.076694	-3.266586	-35.396842	-6.667254	-4.608698	-22.411722	-5.794342	-3.917191	-6.441425	-24.111317	-7.396205	-5.849884	-8.001845	-7.956902	-9.588362	
FBgn0011586	-7.394315	-9.445095	-9.872069	-0.400158	-9.179267	-10.296695	-9.005236	-2.547048	-8.791672	-8.661570	-3.146876	-9.272782	-9.854083	-2.012403	-2.742520	-8.542848	-7.497883	-8.468614	-9.126996	-7.496088	-7.516496	-8.249120	-7.429181	-6.599617	-8.547618	-7.349825	-7.147286	-7.429829	-8.119732	-7.367578	-7.289688	-7.231348	
FBgn0011591	-52.700937	-51.163500	-35.211104	-54.028945	-49.973230	-0.471256	-38.105176	-52.572124	-50.378303	-2.420730	-39.335005	-37.305268	-2.181565	-52.337438	-4.222752	-2.400383	-42.408870	-40.950527	-4.303524	-52.119977	-6.635983	-4.622159	-41.751683	-5.311886	-3.405081	-6.203666	-45.169873	-8.101169	-5.801713	-8.987062	-7.788292	-10.396982	
FBgn0011592	-28.645703	-6.710225	-14.232494	-1.095499	-9.763022	-23.458184	-7.210650	-2.368003	-7.867572	-4.865871	-1.416677	-8.867502	-14.319726	-3.229786	-2.557633	-10.831298	-2.671649	-7.804365	-5.513760	-5.386506	-4.109915	-6.841343	-4.243438	-2.959581	-10.678274	-4.901715	-5.741899	-3.686261	-7.584633	-6.950201	-5.928379	-7.751085	
FBgn0011598	-2.850827	-5.033879	-6.340312	-4.074600	-4.639225	-6.043235	-5.158986	-3.298413	-3.871221	-4.615750	-3.705475	-4.679644	-6.091282	-3.220670	-3.436549	-4.302252	-3.270773	-4.013640	-4.789524	-2.890964	-3.006624	-3.658858	-3.038407	-3.291518	-4.343028	-2.942121	-2.763679	-2.841413	-3.621513	-2.565948	-2.884040	-2.490926	
FBgn0011604	-42.550545	-16.381780	-41.126590	-1.164443	-37.338706	-42.294842	-19.643864	-1.879554	-20.064612	-20.153868	-1.257176	-38.488799	-41.975021	-3.830765	-2.501591	-38.856453	-3.041841	-23.114130	-23.533754	-4.725328	-3.707485	-24.127937	-4.207890	-3.269087	-40.875056	-5.213975	-6.300626	-5.827785	-27.023557	-6.814641	-6.486006	-8.391051	
FBgn0011606	-25.479976	-15.683226	-26.529815	-7.869607	-21.892383	-27.137598	-17.209799	-1.293846	-17.439774	-18.102482	-2.444238	-22.850641	-27.203234	-3.277014	-2.856506	-23.289687	-2.047242	-18.379848	-19.429811	-3.154641	-2.469095	-19.125891	-3.293204	-2.534888	-24.009019	-3.820160	-3.100889	-2.792846	-19.812440	-4.265919	-3.934860	-4.730435	
FBgn0011638	-11.253698	-3.523280	-5.529533	-10.517801	-4.099350	-8.986096	-1.967930	-4.729035	-3.182842	-2.502572	-5.563901	-3.247061	-5.809848	-4.877217	-4.165230	-4.757696	-3.125937	-2.414066	-2.010660	-4.801694	-4.040805	-2.887496	-4.187017	-3.433887	-3.960307	-4.446111	-4.203275	-3.350550	-2.657614	-4.393948	-3.943014	-3.837633	
FBgn0011640	-18.333986	-2.359712	-11.743096	-2.596677	-9.164656	-17.268014	-3.627282	-2.111406	-4.460628	-4.135228	-2.052603	-8.770138	-14.297866	-3.896723	-2.227939	-11.129100	-2.100366	-5.429230	-5.497290	-3.909103	-3.090653	-4.002830	-3.444527	-2.353740	-10.838466	-4.631386	-4.244674	-4.123158	-7.010862	-5.290052	-5.023694	-5.373526	
FBgn0011648	-3.558044	-4.072955	-4.540383	-4.500085	-3.992098	-4.322707	-3.790179	-4.183492	-3.284127	-3.479376	-4.403155	-3.671003	-4.177226	-3.850555	-3.786460	-3.717502	-3.727828	-3.211506	-3.276594	-3.226722	-3.444296	-3.273199	-3.470978	-3.416311	-3.368112	-3.150389	-3.115198	-3.025962	-2.858640	-2.973930	-2.955157	-2.697653	
FBgn0011653	-46.655607	-47.374757	-45.988043	-47.943194	-47.003636	-0.417876	-46.396921	-47.237776	-46.900341	-2.907720	-47.166605	-46.130161	-2.381667	-47.188979	-4.942729	-1.994411	-46.826690	-46.515812	-4.924082	-46.712299	-6.983515	-4.519917	-46.780858	-6.196128	-3.651495	-6.150091	-46.573616	-9.212114	-6.424260	-8.731682	-8.414460	-10.970237	
FBgn0011655	-6.278626	-3.917355	-5.654377	-1.373060	-4.773169	-6.159828	-3.784925	-2.831327	-4.311533	-4.642935	-2.049879	-6.118432	-5.499001	-2.824492	-2.281312	-5.697096	-2.977760	-4.749840	-5.940320	-3.769665	-3.196922	-5.158688	-3.365625	-3.610722	-5.645810	-4.036332	-3.924588	-3.844182	-4.997918	-4.217006	-4.040196	-4.477824	
FBgn0011659	-11.089073	-5.208771	-10.973988	-4.601729	-7.548914	-11.912030	-5.850443	-2.433860	-5.903139	-6.047031	-2.577961	-8.049780	-11.455393	-2.552089	-2.533779	-8.532280	-2.226073	-6.251518	-6.783329	-3.257344	-2.714663	-6.389986	-2.833642	-2.325066	-8.676584	-3.107222	-2.951340	-2.615868	-7.018577	-3.421580	-3.026443	-3.567353	
FBgn0011660	-3.747917	-4.416455	-6.544439	-4.011547	-4.516582	-6.601930	-4.557585	-3.257276	-3.637483	-4.455305	-3.618878	-4.338071	-6.541490	-2.974426	-3.419941	-4.432594	-3.073785	-3.673698	-4.601769	-2.860644	-2.957644	-3.645611	-2.870578	-3.280795	-4.434506	-2.955545	-2.745976	-2.796460	-3.659942	-2.818594	-2.860341	-2.723865	
FBgn0011661	-17.354548	-17.470308	-12.430562	-18.233402	-17.051801	-1.510272	-13.902300	-18.175028	-17.715361	-2.745926	-13.174311	-13.245784	-0.927149	-17.956762	-3.661027	-3.079856	-15.459933	-15.239012	-2.839181	-17.463379	-2.645547	-4.324424	-15.723949	-3.575819	-3.040990	-5.623275	-17.005547	-5.267430	-4.198118	-6.991368	-5.634804	-7.065771	
FBgn0011672	-7.673919	-2.866284	-6.710688	-6.105955	-3.480924	-7.824227	-3.431007	-3.546789	-2.684456	-3.543503	-4.864733	-3.461905	-7.224672	-3.458307	-4.477996	-4.090662	-3.342083	-2.834884	-3.872828	-2.727217	-3.120706	-3.350554	-2.888380	-4.220057	-4.091651	-3.670756	-2.756311	-3.281415	-3.459280	-2.957310	-3.099911	-3.022075	
FBgn0011674	-36.568152	-4.533300	-5.926589	-27.723292	-7.794255	-30.434636	-1.994399	-7.050633	-5.494033	-1.893746	-6.137013	-3.560449	-5.731412	-9.473852	-3.905354	-8.254222	-4.164485	-3.115984	-1.425075	-7.754159	-3.664050	-3.714401	-4.664233	-3.270408	-3.957446	-4.510530	-5.272758	-2.377819	-2.653516	-4.888882	-3.812349	-4.263689	
FBgn0011692	-32.579632	-9.687940	-31.289141	-4.010272	-25.022949	-32.535975	-12.187074	-1.437763	-12.608778	-13.287410	-1.949779	-25.832402	-32.324460	-1.534010	-4.968124	-26.111489	-2.019167	-15.199103	-15.893586	-2.802774	-4.136274	-15.468004	-2.499819	-3.552265	-26.854266	-4.933737	-3.381171	-4.835350	-17.421508	-5.892040	-5.119953	-6.591989	
FBgn0011701	-42.843855	-39.967146	-20.750870	-43.856861	-38.741945	-1.023799	-22.484999	-41.358321	-39.124093	-2.333721	-24.624043	-22.551969	-1.238241	-40.471794	-3.713099	-2.474221	-26.427386	-24.700886	-3.210579	-40.563159	-5.571786	-4.819026	-26.295340	-4.569207	-2.787399	-5.701253	-28.306390	-5.635431	-4.691011	-7.080178	-5.549505	-7.999356	
FBgn0011703	-4.224509	-3.819393	-5.674144	-5.250634	-3.749201	-5.924527	-3.634727	-3.788334	-3.041061	-3.676890	-4.507139	-3.565607	-5.621404	-3.557498	-4.092121	-3.772629	-3.236027	-2.908337	-3.606515	-3.110966	-3.199757	-3.092205	-3.179245	-3.659472	-3.832943	-3.225256	-2.921526	-3.110819	-2.984750	-3.015505	-3.104200	-2.632119	
FBgn0011704	-22.168951	-22.954676	-24.259753	-3.162769	-23.102065	-24.341072	-23.139024	-1.837743	-22.401210	-23.159156	-1.779609	-23.174138	-24.115636	-3.096590	-2.523552	-23.012608	-1.879720	-22.600510	-23.185907	-3.234300	-2.771892	-22.419024	-3.047168	-2.345858	-23.136614	-3.839591	-3.971574	-3.310317	-22.408133	-4.750565	-4.186875	-5.129407	
FBgn0011705	-2.785390	-4.692373	-5.537339	-4.604449	-4.251844	-4.906875	-4.653742	-3.758938	-3.781803	-4.061959	-4.310741	-4.218690	-4.888929	-3.492789	-3.733562	-3.776405	-3.516319	-3.685021	-4.076250	-2.988361	-3.134720	-3.319292	-3.242718	-3.510748	-3.747209	-2.950212	-2.887630	-2.964974	-3.211909	-2.646214	-2.835584	-2.477081	
FBgn0011708	-3.855815	-4.430086	-3.297239	-4.999628	-3.721428	-3.501217	-3.717798	-4.763489	-3.281812	-3.352955	-4.350348	-3.564167	-2.955479	-4.536796	-3.321928	-3.539521	-4.291867	-3.370404	-2.855790	-3.906966	-3.442181	-3.132551	-3.151888	-2.939709	-2.875095	-3.567832	-3.761882	-3.597803	-2.910282	-3.441701	-3.288875	-3.258466	
FBgn0011710	-38.215981	-14.656790	-36.755573	-0.455411	-33.971990	-37.797992	-18.021294	-2.711802	-18.878668	-18.984610	-2.068507	-35.217011	-37.989406	-3.375313	-2.444268	-35.781419	-4.493602	-21.714574	-21.906707	-5.015563	-5.358703	-22.520283	-5.021501	-4.014370	-37.553318	-6.396886	-7.222216	-6.980646	-26.708402	-7.704611	-6.887290	-9.796332	
FBgn0011712	-4.100210	-4.361233	-3.819639	-5.158746	-4.126200	-2.158310	-4.160154	-4.283714	-3.981329	-2.846263	-4.731703	-3.771127	-2.401559	-4.595497	-3.362512	-2.634353	-4.192467	-3.905033	-2.868272	-4.224310	-3.978544	-3.363702	-4.216089	-3.398605	-2.637012	-3.985226	-3.907815	-3.751403	-3.087019	-3.832044	-3.563268	-3.550259	
FBgn0011715	-33.549431	-32.017513	-34.967054	-0.103202	-34.443041	-35.327294	-34.153004	-6.496100	-32.734488	-33.332142	-2.586496	-34.644122	-35.747342	-4.961166	-4.384533	-34.497717	-7.698107	-34.148267	-34.536721	-8.678952	-8.903167	-33.733111	-7.977998	-7.592278	-34.396558	-8.787791	-12.254461	-11.075555	-33.645424	-13.355831	-11.754114	-16.996646	
FBgn0011722	-57.935228	-58.449092	-57.534540	-59.128925	-58.103936	-0.239826	-57.756517	-58.406812	-58.053105	-4.531062	-58.464743	-57.457765	-3.388968	-58.215561	-6.433993	-1.864505	-58.096318	-57.733820	-6.721237	-57.907867	-8.544273	-4.780981	-57.894388	-8.780484	-17.474213	-6.808758	-57.635919	-11.477516	-6.861546	-11.983476	-10.405258	-12.325832	
FBgn0011723	-7.541281	-5.612442	-6.487197	-1.247376	-6.046377	-7.482489	-6.156648	-2.301977	-6.066207	-7.518644	-2.043618	-6.458303	-7.333243	-2.453665	-2.310510	-7.945257	-3.172011	-6.191025	-7.491752	-3.665003	-3.309076	-7.380473	-2.974401	-2.983866	-7.866107	-3.525456	-4.789114	-4.228504	-7.464430	-6.202933	-4.144934	-6.432876	
FBgn0011725	-3.863596	-3.827543	-5.465912	-4.775146	-3.613306	-5.633629	-4.072303	-3.415534	-3.149744	-3.844498	-4.440897	-3.867619	-5.414135	-3.324278	-4.038121	-3.723732	-3.240309	-3.109364	-4.033787	-2.847741	-3.220870	-3.216899	-3.229614	-3.909848	-3.755954	-3.281397	-2.661670	-3.052239	-3.196352	-2.906417	-3.063554	-2.725048	
FBgn0011726	-26.256657	-21.783350	-26.197353	-0.191956	-26.656621	-26.869115	-23.780102	-3.150907	-25.559676	-24.699707	-2.817249	-27.204094	-27.287134	-4.290703	-3.120013	-26.963309	-5.378119	-26.351384	-27.101081	-7.599973	-5.746476	-26.753835	-6.416326	-5.809340	-26.882469	-7.280014	-8.556115	-8.133201	-26.362899	-10.455494	-9.608911	-12.097577	
FBgn0011737	-3.337542	-4.713033	-6.326262	-4.103416	-4.452052	-6.332510	-4.613035	-3.288785	-3.702154	-4.423901	-3.824031	-4.363168	-6.268516	-3.200766	-3.608638	-4.237067	-3.118137	-3.693678	-4.564233	-2.919473	-3.051324	-3.427067	-3.016806	-3.436023	-4.328759	-2.867279	-2.761566	-2.920503	-3.450306	-2.677949	-2.845409	-2.512988	
FBgn0011740	-8.577222	-4.420614	-5.236430	-8.262726	-4.177063	-6.628515	-3.039679	-5.293729	-3.884819	-2.392054	-4.878118	-2.959020	-5.088244	-4.996088	-3.950687	-3.437615	-3.772261	-2.942275	-2.572309	-4.764616	-2.959477	-2.767340	-4.323292	-4.057969	-2.848234	-3.807382	-3.470433	-3.131064	-2.450063	-3.131380	-3.107035	-3.183848	
FBgn0011741	-20.544094	-4.374436	-16.423157	-1.601161	-15.723545	-19.529066	-6.076616	-2.302840	-7.598933	-7.532486	-1.395379	-16.258217	-18.334510	-3.767340	-2.049613	-17.499636	-2.571586	-8.346275	-9.553913	-4.489039	-3.496675	-10.135807	-3.297362	-2.423433	-18.527526	-4.390564	-5.312966	-4.428752	-10.613487	-6.396724	-4.894250	-7.647132	
FBgn0011742	-3.659411	-3.972917	-4.151641	-4.886563	-3.461470	-3.883609	-3.844644	-4.038291	-3.809869	-3.545649	-4.622320	-3.162629	-4.055623	-4.050630	-3.890743	-2.737190	-3.896310	-3.420741	-3.375381	-3.511404	-3.166206	-2.741075	-3.627329	-3.867101	-2.879384	-3.302486	-3.190046	-3.247866	-2.890530	-3.207109	-3.291924	-3.202089	
FBgn0011744	-3.302510	-4.202090	-3.726434	-4.520642	-4.007158	-3.588188	-4.176443	-4.085691	-4.025790	-3.625223	-4.174348	-3.658086	-3.975201	-4.017026	-3.655260	-3.290933	-3.684168	-3.788712	-3.677575	-3.468227	-3.437326	-3.297323	-3.035747	-3.484143	-3.041108	-3.121822	-3.444710	-3.085009	-2.929854	-3.044962	-3.021555	-2.544786	
FBgn0011745	-6.292846	-3.407493	-3.470483	-6.687613	-2.764314	-4.458593	-3.117729	-4.613035	-3.524755	-2.869215	-3.737287	-2.622971	-3.629625	-4.614228	-3.027186	-2.687513	-4.317209	-3.205095	-2.712977	-4.979602	-3.460110	-3.655502	-4.333773	-2.998222	-2.797983	-3.380957	-4.324258	-3.106426	-3.680700	-4.492570	-3.963961	-4.370718	
FBgn0011746	-11.681995	-11.762540	-11.454994	-3.370524	-11.540970	-10.979640	-11.840173	-2.354817	-12.411743	-11.101249	-2.317824	-11.928371	-11.454015	-3.880231	-2.400934	-11.650855	-1.876264	-12.466969	-12.365807	-3.665199	-2.608020	-11.885079	-3.132935	-2.003853	-11.961440	-3.620314	-3.270567	-2.374820	-12.125043	-4.084034	-3.308695	-3.975020	
FBgn0011747	-2.754833	-3.938203	-4.534131	-4.301486	-4.236625	-4.500025	-4.711164	-4.050888	-3.934583	-4.133684	-4.113815	-3.812282	-4.485997	-3.683475	-3.476794	-3.682600	-3.652199	-3.587575	-3.721288	-3.544062	-3.316291	-3.494908	-3.355121	-3.610029	-3.640655	-3.085386	-2.890541	-3.312956	-2.911954	-2.857140	-2.739435	-2.317121	
FBgn0011754	-5.092249	-2.970609	-4.218264	-4.642710	-2.715003	-4.003910	-2.957691	-3.739167	-2.603048	-3.329398	-3.181390	-3.448850	-4.020440	-4.145461	-3.825861	-3.031873	-3.581492	-2.954844	-3.471179	-3.604764	-3.664756	-3.463418	-3.745933	-3.888451	-3.561863	-3.631276	-3.473134	-3.672346	-2.976910	-3.669686	-3.817048	-3.810481	
FBgn0011758	-26.159728	-15.462613	-9.464678	-26.917849	-14.761815	-1.119051	-9.879422	-18.807255	-14.882691	-1.972058	-12.438609	-9.783951	-1.895745	-18.117468	-3.391927	-1.952187	-13.151703	-10.819589	-2.700678	-17.898513	-4.920928	-3.646311	-12.826359	-4.224031	-2.758351	-5.369994	-13.402863	-5.913686	-4.022262	-6.651848	-6.024637	-7.328345	
FBgn0011760	-3.374888	-4.009784	-3.820647	-2.536764	-3.620864	-4.740732	-4.464341	-3.605185	-4.080507	-3.775120	-3.335384	-3.793399	-4.942809	-3.732959	-2.997232	-4.041937	-3.294171	-3.867113	-4.025157	-3.291782	-3.187364	-3.463267	-3.466219	-3.542698	-3.826497	-3.399578	-2.943950	-3.148981	-3.485274	-3.086250	-2.866364	-3.076354	
FBgn0011761	-2.939006	-4.569915	-5.546344	-4.493803	-4.211600	-5.106764	-4.570859	-3.649185	-3.680975	-4.029363	-4.173615	-4.114822	-4.913909	-3.398684	-3.625143	-3.780464	-3.426854	-3.638741	-4.000738	-3.021163	-3.122980	-3.310330	-3.261184	-3.467503	-3.726770	-3.039076	-2.821245	-2.990426	-3.226676	-2.750004	-2.840060	-2.528224	
FBgn0011762	-5.966809	-8.460404	-9.667730	-1.371953	-8.009393	-9.431335	-8.611658	-2.321366	-7.318720	-8.053325	-2.111284	-8.092223	-9.603738	-2.236697	-2.279377	-7.649249	-2.914247	-7.469782	-8.240854	-3.626486	-3.662706	-6.996368	-2.681487	-2.856412	-7.668051	-3.334953	-5.044042	-4.542204	-7.032432	-5.418556	-4.122358	-5.562438	
FBgn0011763	-19.387763	-6.618535	-18.905465	-1.043044	-15.664983	-19.541250	-8.277688	-2.201238	-8.425607	-7.925026	-1.388216	-16.168721	-19.965545	-2.236025	-3.564341	-16.541759	-3.233200	-12.540294	-11.075923	-4.456305	-4.837137	-12.287919	-4.258526	-4.527706	-16.317223	-4.942333	-2.997711	-5.187306	-14.535961	-7.388281	-6.758402	-6.365263	
FBgn0011764	-36.434803	-1.171590	-17.255334	-6.512426	-14.263004	-35.157854	-3.043148	-1.737749	-4.492728	-3.506230	-2.533163	-12.933111	-20.077295	-4.989625	-2.932366	-17.464548	-2.735396	-5.177641	-4.640214	-4.647841	-2.763352	-6.088251	-4.522164	-3.050019	-16.568922	-4.946896	-4.467668	-3.304236	-7.317033	-5.294828	-4.922627	-5.891642	
FBgn0011766	-18.651835	-3.220535	-13.014935	-13.527618	-5.578255	-17.460731	-4.272363	-2.925576	-3.891023	-4.450861	-1.540543	-6.242232	-13.932734	-6.158654	-10.891934	-6.702591	-1.020185	-4.184328	-5.281797	-3.871232	-3.886462	-4.456219	-3.297798	-3.729262	-7.262333	-6.834658	-3.287099	-2.799525	-5.239905	-4.616070	-5.492459	-3.773507	
FBgn0011768	-2.507180	-5.426476	-6.238160	-5.259462	-4.646671	-4.633852	-5.268874	-3.971341	-4.115478	-4.120934	-4.777997	-4.520460	-4.652140	-3.481763	-3.710683	-3.804158	-3.639664	-3.973277	-4.132161	-2.961412	-3.098691	-3.268739	-3.524921	-3.520527	-3.566607	-3.051114	-2.801342	-2.875287	-3.389807	-2.501574	-2.759767	-2.322428	
FBgn0011769	-5.841783	-6.199030	-5.132994	-6.463046	-5.599546	-1.840502	-5.809286	-6.482542	-6.234434	-2.456607	-6.538537	-5.582868	-2.025305	-6.236645	-2.479863	-2.326340	-6.239809	-5.813816	-2.840003	-5.903436	-4.960438	-2.606934	-6.036193	-3.131581	-2.381178	-3.585835	-5.700937	-4.359938	-3.073871	-4.590812	-3.818054	-5.320087	
FBgn0011770	-2.502116	-5.341227	-5.760931	-4.911967	-4.646268	-3.750735	-5.378358	-3.964810	-4.229462	-3.789105	-4.879683	-4.705507	-4.025960	-3.514393	-3.720545	-3.400075	-3.837257	-4.225502	-4.237595	-3.146810	-3.149665	-3.353702	-3.384883	-3.594487	-3.566188	-2.896742	-2.927531	-3.019336	-3.263999	-2.551593	-2.821050	-2.377969	
FBgn0011771	-13.452760	-3.109239	-7.460737	-3.466001	-5.869109	-11.578842	-3.175784	-2.733573	-4.029898	-2.914032	-2.596634	-5.572792	-8.477315	-3.801980	-1.903019	-6.807348	-3.115308	-4.738884	-4.169412	-3.961952	-2.602190	-5.453781	-3.348613	-2.425314	-6.619150	-3.203364	-3.981874	-2.730855	-5.661397	-4.037853	-3.128472	-4.546663	
FBgn0011785	-25.061376	-22.940281	-26.273532	-0.093228	-25.981647	-26.410992	-25.536497	-3.790995	-25.394251	-25.185703	-3.522766	-26.141255	-27.098315	-3.903226	-4.269902	-25.976842	-7.046612	-25.658940	-26.072602	-8.244107	-8.269840	-25.536414	-7.327719	-7.468313	-26.098048	-9.295130	-11.484905	-11.414904	-25.522776	-11.593005	-10.625307	-52.389657	
FBgn0011787	-12.398381	-12.356662	-9.993770	-13.484243	-12.585332	-0.965871	-11.273462	-13.350027	-12.746475	-2.272355	-11.112873	-10.640975	-1.280676	-13.175071	-3.960436	-2.637757	-13.103169	-11.185861	-3.181071	-12.608989	-5.542833	-3.952249	-11.796105	-4.269024	-3.085623	-5.464586	-12.445439	-5.791865	-4.494592	-7.226117	-5.611551	-7.595938	
FBgn0011802	-2.980827	-4.752081	-6.185502	-3.859714	-4.555317	-6.141650	-4.878188	-3.454341	-3.751913	-4.448025	-3.744166	-4.398554	-6.156726	-3.341481	-3.333479	-4.134652	-3.251862	-3.763435	-4.491282	-2.960860	-3.109327	-3.488270	-3.036964	-3.298435	-4.202997	-2.903945	-2.756831	-2.914431	-3.488115	-2.682122	-2.809549	-2.608981	
FBgn0011817	-20.605332	-9.338686	-2.666705	-14.348366	-14.720125	-17.827428	-2.985349	-11.143772	-11.696812	-8.676643	-0.472020	-5.674370	-4.363928	-12.479545	-4.944040	-15.057798	-3.374439	-5.716303	-3.544927	-12.315729	-7.227157	-11.077602	-4.656289	-2.236775	-6.821919	-8.292841	-6.448437	-4.074865	-5.922412	-9.308651	-3.748917	-5.808307	
FBgn0011818	-3.620080	-6.098439	-7.623366	-1.909786	-5.657652	-7.480270	-6.224399	-2.402928	-4.883391	-5.750862	-2.464915	-5.717311	-7.673724	-2.914521	-2.592654	-5.377213	-2.841526	-4.877111	-5.884038	-3.218515	-3.069815	-4.559416	-3.120069	-3.121537	-5.399955	-3.276689	-3.426699	-3.173427	-4.570376	-3.215383	-3.504626	-3.179160	
FBgn0011823	-2.617031	-5.301047	-6.944665	-3.859499	-4.885297	-6.693117	-5.563531	-3.330255	-4.134160	-4.891888	-3.687679	-4.897804	-6.740408	-3.234449	-3.395167	-4.417295	-3.209334	-4.163415	-4.889197	-2.954251	-2.945988	-3.700916	-3.136255	-3.348586	-4.500274	-2.916591	-2.791631	-2.875457	-3.677271	-2.504782	-2.803628	-2.436909	
FBgn0011824	-14.681899	-2.128511	-5.020018	-3.630441	-6.482421	-11.512236	-2.260916	-2.907539	-4.272557	-4.118293	-2.022238	-4.400673	-7.266485	-4.483372	-2.330337	-7.557170	-3.046871	-3.506520	-4.003432	-4.462757	-3.492825	-5.503860	-3.073643	-2.264217	-6.218199	-3.995816	-3.994625	-3.374935	-4.729044	-4.401067	-4.347181	-5.561793	
FBgn0011826	-9.737811	-10.616170	-9.965739	-11.120279	-10.380159	-1.150819	-10.235233	-10.548883	-10.254751	-2.892545	-10.467153	-9.980722	-1.792639	-10.268442	-4.185815	-2.453567	-10.246846	-9.926572	-3.379082	-9.879547	-6.126805	-3.210492	-10.035111	-2.685235	-2.937716	-2.935190	-9.674153	-4.267346	-4.183219	-3.733202	-3.182684	-4.249199	
FBgn0011829	-31.400778	-2.610986	-24.219347	-15.240609	-5.201640	-30.834299	-2.954059	-3.616496	-2.764905	-3.975284	-4.745181	-5.313874	-26.232158	-4.542607	-5.497524	-7.202049	-1.912462	-3.285295	-4.445941	-3.957326	-3.101150	-3.933172	-2.709207	-3.334029	-7.671343	-4.154144	-2.482382	-2.147022	-5.180737	-3.860081	-2.759012	-3.175414	
FBgn0011836	-16.328783	-14.476401	-16.637652	-0.216701	-17.011570	-17.214121	-15.345841	-3.160352	-16.423674	-16.733092	-2.612181	-16.983275	-17.552417	-3.813661	-3.605474	-17.049597	-6.029375	-16.882047	-16.730848	-8.119645	-7.439941	-16.284109	-6.624459	-5.203853	-17.008006	-7.819189	-10.026989	-4.424488	-16.628729	-11.471789	-4.926933	-15.471103	
FBgn0011837	-23.894277	-2.553368	-6.448907	-14.359484	-9.642517	-22.921544	-1.478780	-5.544552	-4.394587	-3.308694	-2.355269	-6.436997	-9.066463	-9.267177	-5.272593	-11.009240	-1.698474	-2.759062	-2.582488	-6.938770	-4.415540	-5.142384	-3.734677	-3.135129	-7.975943	-6.167658	-3.874835	-2.846963	-4.184196	-5.980823	-4.444777	-3.959081	
FBgn0012034	-3.086918	-4.477671	-4.751645	-4.783181	-4.088155	-3.937533	-4.256178	-3.941532	-3.743936	-3.600267	-4.409470	-3.912524	-3.882674	-3.614112	-3.783329	-3.355299	-3.705773	-3.585493	-3.515329	-3.207687	-3.269953	-3.154596	-3.406097	-3.561320	-3.263727	-3.159692	-3.030153	-3.130711	-3.050952	-2.805745	-2.986790	-2.628500	
FBgn0012036	-2.976472	-4.538848	-5.426292	-4.408765	-4.177734	-5.025031	-4.435756	-3.618153	-3.657833	-4.005736	-4.096175	-4.118229	-4.823760	-3.481925	-3.658245	-3.802165	-3.424724	-3.604752	-3.971644	-3.019397	-3.107162	-3.255281	-3.247603	-3.468625	-3.700281	-2.960487	-2.902852	-2.971091	-3.223706	-2.773814	-2.842111	-2.610629	
FBgn0012037	-34.408752	-3.723521	-6.338915	-23.914493	-13.807933	-23.919739	-1.565254	-6.504473	-5.336336	-1.558855	-5.041987	-6.068829	-4.970510	-12.360976	-3.883184	-14.518996	-3.699738	-4.250880	-1.058758	-8.125673	-4.454346	-5.513525	-5.851699	-2.932544	-6.188104	-6.051588	-6.321441	-3.433004	-4.536297	-7.618229	-5.886718	-6.423919	
FBgn0012042	-5.218374	-2.996473	-3.775362	-2.970634	-3.527639	-4.136490	-3.643106	-2.766478	-3.493463	-4.066451	-2.522268	-4.361062	-4.523992	-3.189867	-3.237354	-4.543561	-2.596571	-3.726053	-4.033524	-2.974181	-3.471814	-4.564891	-3.146752	-3.323196	-4.053734	-3.636707	-3.174060	-3.575408	-4.504307	-3.675468	-3.493296	-3.678486	
FBgn0012049	-4.050021	-3.726804	-4.962949	-5.039829	-3.625342	-5.371141	-3.474096	-3.859397	-3.209782	-3.538178	-4.546664	-3.399457	-5.134149	-4.104348	-4.239086	-3.521994	-3.537845	-2.943143	-3.470201	-3.432549	-3.433893	-2.734291	-3.286307	-3.785876	-3.326511	-3.598440	-3.078171	-3.167494	-2.685964	-2.984021	-2.956482	-2.860389	
FBgn0012051	-27.733678	-14.946604	-25.987725	-0.895768	-20.073345	-27.465346	-16.975351	-2.546711	-16.073592	-17.699599	-1.699404	-22.066290	-27.320585	-2.682221	-2.342186	-20.070291	-3.433947	-18.887512	-19.631252	-4.454686	-3.786124	-19.935425	-3.594765	-3.276351	-22.725958	-4.275315	-5.326153	-4.951308	-20.505596	-6.095641	-5.281683	-6.844449	
FBgn0012066	-8.809520	-6.368467	-9.669890	-4.554087	-7.405279	-10.048697	-6.887970	-2.701204	-6.480153	-7.001290	-2.744747	-7.786788	-9.902641	-2.549224	-2.587764	-8.174800	-2.445858	-6.977659	-7.605338	-3.307024	-2.789074	-6.945889	-2.774460	-1.974354	-8.177507	-3.217088	-2.865932	-2.844009	-7.416440	-2.913752	-2.728085	-3.384547	
FBgn0013263	-17.588550	-1.826538	-10.011604	-9.016233	-4.967838	-16.070212	-2.957190	-2.540565	-2.980955	-2.607141	-2.309723	-4.804903	-11.672857	-5.437564	-7.888008	-6.431607	-2.332863	-2.724563	-3.780058	-3.989603	-3.852150	-3.546413	-3.142533	-3.680491	-6.897361	-6.422454	-2.606215	-3.925543	-4.128160	-4.983562	-4.172929	-5.134168	
FBgn0013269	-20.249430	-19.659225	-21.330723	-0.238175	-20.919163	-21.336981	-21.055881	-3.484567	-20.817251	-20.510523	-2.402639	-21.301949	-21.493613	-2.990342	-3.749751	-21.112078	-5.554250	-20.798619	-21.122805	-7.251831	-5.947028	-20.642009	-5.887767	-5.322995	-21.276711	-6.421937	-9.072997	-8.838805	-20.542390	-8.756327	-9.138706	-14.428883	
FBgn0013272	-32.412329	-10.953483	-25.334869	-0.887044	-19.393496	-30.538106	-12.673236	-3.353742	-13.043582	-11.474556	-1.224726	-20.046471	-27.394574	-3.972624	-2.214957	-22.040898	-3.203851	-14.324619	-13.382648	-6.884778	-4.589469	-13.679495	-4.095361	-3.018248	-22.448168	-5.093615	-6.850662	-5.622797	-15.734006	-7.523678	-6.004752	-8.631081	
FBgn0013277	-5.964785	-4.570858	-3.292879	-5.831825	-4.631830	-3.840165	-3.147455	-5.039121	-4.433925	-3.172250	-3.540192	-3.306279	-2.815708	-5.247097	-3.387414	-3.715553	-3.912369	-3.507931	-2.538164	-5.100388	-3.925117	-3.360945	-4.013839	-2.513297	-2.859675	-3.851638	-4.151894	-2.797907	-2.597319	-4.287111	-2.850854	-3.385681	
FBgn0013303	-4.054847	-3.782796	-4.457264	-5.391242	-3.701130	-4.641260	-3.667769	-4.042654	-3.461655	-3.100300	-4.319724	-3.189881	-3.994551	-3.878541	-4.287536	-3.332684	-3.793115	-2.857342	-3.121232	-3.791356	-3.718833	-3.022222	-3.545126	-3.610328	-2.980202	-3.340306	-3.240995	-3.123941	-2.554312	-3.252407	-3.191212	-3.110975	
FBgn0013305	-4.618623	-7.518372	-8.289565	-1.738040	-6.811611	-8.085847	-7.506842	-2.345103	-6.607551	-7.304395	-2.033539	-7.051346	-8.395882	-2.271277	-2.318594	-6.617350	-3.034689	-6.767917	-7.228811	-3.528672	-3.177740	-6.147856	-3.171114	-2.865665	-6.573584	-3.317366	-4.153805	-2.908665	-6.097027	-3.901492	-3.952170	-4.938872	
FBgn0013325	-6.296156	-2.197214	-2.836746	-2.317597	-4.972146	-4.452553	-2.061767	-2.729557	-3.767761	-3.087638	-1.571061	-5.772163	-4.134473	-3.413291	-3.212874	-6.632495	-3.845656	-5.319790	-4.617230	-4.791309	-4.101498	-6.280173	-3.934454	-3.974993	-6.646266	-4.450460	-5.712152	-4.546199	-6.059405	-5.269019	-4.839382	-5.254196	
FBgn0013334	-6.116446	-5.877216	-5.869925	-1.502162	-5.654928	-5.856545	-6.851432	-2.186317	-6.788881	-6.772861	-2.087914	-6.942701	-6.138514	-3.038106	-1.998433	-6.650913	-2.532411	-6.549755	-6.795902	-4.620503	-3.227904	-6.482917	-2.967522	-2.727220	-6.774740	-3.008601	-4.884772	-4.492529	-6.367435	-5.401629	-4.987597	-5.656150	
FBgn0013343	-8.978350	-5.179768	-5.939729	-2.060488	-6.009891	-4.440377	-4.680440	-3.017230	-5.617692	-4.429538	-2.295476	-4.464756	-3.938597	-3.342712	-2.289825	-5.089321	-3.313427	-4.547995	-3.021520	-3.884037	-3.440637	-3.079120	-3.300218	-2.971456	-3.183174	-2.536833	-4.256294	-4.070471	-3.302189	-4.970285	-3.831054	-6.185635	
FBgn0013347	-33.567698	-18.532424	-32.245049	-0.997032	-30.178563	-32.880158	-21.341094	-3.194564	-21.807836	-22.130616	-1.498523	-31.433752	-33.265718	-3.876601	-1.365255	-32.015236	-4.356216	-24.489277	-24.613410	-6.702655	-4.622516	-25.017340	-4.714743	-3.041677	-33.545637	-5.454999	-7.269470	-6.129171	-24.978330	-7.425136	-6.148838	-9.643563	
FBgn0013349	-25.711921	-26.671120	-27.368435	-0.221289	-26.799223	-27.468435	-26.948113	-3.251186	-26.483709	-26.566044	-2.320089	-26.675247	-27.571714	-4.052362	-3.308344	-26.520507	-6.024632	-26.293245	-27.009919	-7.425010	-7.259559	-26.141112	-6.452842	-6.361255	-26.586945	-7.840320	-10.265741	-9.875486	-26.041820	-11.291730	-10.015168	-12.125571	
FBgn0013432	-3.706039	-4.446018	-3.798292	-4.655478	-4.390814	-2.127481	-4.160965	-4.517017	-4.380990	-2.739728	-4.666282	-4.193638	-2.408889	-4.275685	-3.487883	-2.717848	-4.335247	-4.209357	-2.700909	-4.031411	-3.954379	-3.452216	-4.083374	-3.616886	-2.763033	-3.867181	-3.719408	-3.553601	-3.381246	-3.526721	-3.514238	-3.373598	
FBgn0013435	-4.462195	-2.375348	-2.444731	-3.045032	-3.349466	-3.730517	-3.445333	-3.958735	-3.778641	-3.281695	-3.078744	-3.139800	-3.626924	-4.126545	-3.626190	-4.200056	-3.049331	-3.875596	-3.313730	-3.996602	-3.991766	-3.955240	-3.734170	-3.614559	-3.992204	-3.872537	-3.662915	-3.414047	-3.579891	-3.718971	-3.553562	-3.609233	
FBgn0013469	-34.504365	-2.501952	-17.330543	-32.210716	-3.260955	-20.431665	-3.173602	-4.155765	-2.154316	-2.971176	-16.365927	-3.769860	-14.099650	-5.441405	-16.934022	-2.615120	-3.640219	-2.296667	-3.644239	-3.691493	-4.064108	-2.392456	-4.754249	-14.432251	-3.471154	-4.638896	-3.340180	-3.743630	-2.338257	-3.615326	-5.036960	-3.521249	
FBgn0013548	-3.737079	-4.478385	-6.725438	-4.209703	-4.266082	-6.901337	-4.543422	-3.298726	-3.459037	-4.332051	-3.835279	-4.329647	-6.713917	-3.273688	-3.506625	-4.301242	-3.104228	-3.425553	-4.478715	-2.847240	-3.000841	-3.359120	-3.080955	-3.411227	-4.205315	-3.082081	-2.695325	-2.800743	-3.400499	-2.701449	-2.862259	-2.698205	
FBgn0013563	-3.430777	-4.043253	-4.402899	-4.135427	-3.894035	-4.589671	-4.096438	-3.630301	-3.625693	-3.785410	-3.861283	-3.840405	-4.376852	-3.649158	-3.410989	-3.637670	-3.348884	-3.439980	-3.696432	-3.103823	-3.225406	-3.268576	-3.404348	-3.448575	-3.598360	-3.287576	-3.107726	-3.076550	-2.860514	-2.967857	-2.949551	-2.777434	
FBgn0013576	-6.511661	-6.211084	-3.878283	-7.368912	-5.817471	-3.232319	-4.404283	-6.568637	-6.239440	-2.947492	-5.134598	-4.331760	-2.344885	-6.732832	-3.418432	-2.779668	-6.047190	-4.705897	-2.391936	-6.404811	-3.694041	-2.760361	-5.039280	-2.797811	-1.857708	-3.879308	-5.809340	-3.664493	-2.383282	-3.587704	-3.139044	-3.681977	
FBgn0013591	-34.964465	-6.751623	-31.583713	-0.729980	-27.585753	-34.310728	-9.335417	-2.456033	-9.292326	-9.732264	-2.363582	-28.206768	-33.542284	-3.824057	-2.015253	-29.181338	-2.999076	-12.476169	-12.445761	-5.885875	-3.349778	-12.404804	-4.819360	-2.979893	-31.448400	-3.733248	-6.125447	-5.160916	-15.485038	-7.079470	-6.208036	-7.797794	
FBgn0013717	-3.938546	-6.117037	-6.818575	-1.038512	-5.703384	-6.829485	-5.211970	-4.346350	-5.152433	-5.778413	-2.087248	-5.676331	-7.075939	-1.654850	-4.328599	-5.503756	-4.253396	-5.191181	-5.353525	-3.481575	-4.204256	-4.776210	-4.234826	-3.371919	-5.396852	-4.170634	-4.033111	-4.090489	-4.780202	-3.928559	-3.975137	-3.643420	
FBgn0013718	-14.185195	-4.385060	-6.956792	-1.662342	-4.905151	-7.620626	-4.408891	-2.535442	-5.558854	-4.384139	-1.769497	-5.914005	-5.831584	-3.519171	-2.484448	-5.725899	-2.753076	-6.029706	-4.895226	-4.050104	-2.489004	-5.638339	-3.047588	-3.152549	-5.780818	-4.241978	-4.855334	-4.209193	-6.822827	-5.292443	-2.680279	-5.054610	
FBgn0013720	-5.788097	-3.303340	-3.276436	-5.128166	-3.712895	-3.133234	-3.066103	-4.149583	-3.282683	-2.820485	-3.685137	-2.875282	-2.355395	-4.684480	-3.815706	-3.089810	-3.600491	-3.230573	-3.065769	-4.040727	-3.881084	-3.435651	-3.877667	-3.694900	-2.991513	-4.120431	-3.931573	-3.826059	-3.267848	-3.834772	-4.215919	-3.722880	
FBgn0013726	-26.936625	-19.568456	-25.614929	-0.357894	-25.585914	-26.561473	-20.030629	-3.190897	-20.418569	-20.002686	-1.908056	-26.903037	-27.669751	-3.089096	-3.171277	-27.261347	-5.014343	-25.537787	-24.462126	-6.686127	-6.406895	-26.473241	-4.939884	-5.485041	-27.185000	-6.041627	-8.640036	-8.272466	-26.655032	-9.777278	-8.886386	-11.892959	
FBgn0013732	-3.284662	-4.185406	-5.394149	-4.544954	-4.011751	-5.409723	-4.138772	-3.699018	-3.371091	-3.889475	-4.244450	-3.926226	-5.264265	-3.504056	-3.791698	-3.783226	-3.417941	-3.293875	-3.845869	-3.098776	-3.209387	-3.180176	-3.240731	-3.576485	-3.707459	-3.104007	-2.817379	-2.975725	-3.053878	-2.767139	-2.936101	-2.648239	
FBgn0013733	-11.500950	-3.705202	-7.011919	-7.255177	-4.488712	-6.525470	-4.083142	-1.938391	-3.609823	-3.832051	-3.394954	-4.754929	-6.114710	-4.692204	-4.941407	-3.920579	-1.854261	-4.395127	-4.593932	-2.828006	-2.921727	-3.793530	-3.584591	-3.842523	-4.732717	-5.231874	-2.406098	-2.491069	-4.288303	-3.435732	-3.938200	-2.903480	
FBgn0013743	-19.041675	-16.901619	-18.691797	-0.733888	-18.290993	-19.217174	-18.238271	-2.562304	-17.582851	-18.352291	-1.609895	-19.332852	-20.122512	-3.188760	-2.388462	-18.921345	-3.614014	-19.198996	-19.319964	-5.165424	-4.310425	-19.022033	-4.114936	-3.486835	-19.669152	-4.993861	-6.092486	-5.515789	-19.213217	-7.013598	-5.942968	-7.987809	
FBgn0013746	-15.424424	-16.344510	-16.835331	-0.387772	-16.228906	-17.301726	-16.296354	-3.091784	-16.264073	-16.710483	-2.320338	-16.112044	-17.346572	-3.755931	-3.220913	-16.228243	-5.217582	-15.614982	-16.153741	-6.667331	-2.426190	-16.096612	-5.030036	-4.673945	-16.411726	-6.142097	-7.663858	-7.728953	-15.848733	-8.804973	-8.034459	-15.197904	
FBgn0013749	-3.826054	-4.907751	-4.665596	-5.256395	-4.873092	-2.480451	-4.859621	-4.923423	-4.824377	-2.844564	-5.104965	-4.686945	-2.235012	-4.479142	-3.020104	-2.749950	-4.575521	-4.429254	-2.658856	-4.130912	-3.575518	-3.202086	-4.401203	-2.954322	-2.484847	-3.496414	-3.737002	-3.605849	-2.995145	-3.546780	-3.752597	-3.541897	
FBgn0013750	-6.782697	-4.528529	-4.681323	-6.626502	-4.534173	-5.600121	-3.127580	-5.009227	-4.369827	-3.682213	-3.966446	-3.373371	-4.996994	-5.674012	-3.704948	-4.707659	-3.317576	-2.453807	-2.533823	-5.035782	-3.295752	-4.038480	-3.183170	-2.678679	-3.601448	-3.722831	-3.166358	-2.290634	-2.924106	-4.382295	-2.429147	-2.887306	
FBgn0013751	-8.595205	-3.960671	-5.821799	-8.095640	-3.754106	-4.142531	-3.772367	-4.487137	-3.040580	-3.090851	-6.266223	-3.363296	-4.056202	-4.506139	-4.936097	-2.053657	-4.385659	-3.019529	-3.440708	-3.976044	-4.323230	-2.192872	-4.199248	-4.868429	-2.415305	-3.537995	-3.803773	-3.978281	-2.533927	-3.317999	-3.677404	-2.986832	
FBgn0013753	-12.405635	-3.932432	-12.629311	-3.182831	-8.460436	-13.674031	-5.867717	-1.682422	-5.835676	-6.682322	-2.106800	-9.036482	-13.393193	-2.680221	-2.945119	-9.013934	-2.438329	-6.698666	-7.153409	-2.915057	-2.633690	-6.748475	-2.899641	-2.971755	-10.191725	-3.654639	-3.690640	-2.972474	-7.271043	-3.676561	-3.414026	-3.960290	
FBgn0013755	-3.143378	-4.167309	-4.512052	-3.768663	-4.063646	-4.522874	-4.251703	-3.497533	-3.663558	-3.938806	-3.753355	-3.958955	-4.539272	-3.419374	-3.540775	-3.743281	-3.371660	-3.607077	-3.836712	-3.130116	-3.204117	-3.432469	-3.281875	-3.452450	-3.710675	-3.087309	-2.961039	-3.117565	-3.290446	-2.798916	-2.992796	-2.691273	
FBgn0013756	-28.341412	-28.198663	-29.084866	-0.077727	-28.988812	-29.436643	-29.050341	-4.371032	-28.585792	-29.170048	-3.318204	-29.209259	-30.245754	-5.008169	-4.084434	-29.112858	-7.628678	-28.864951	-29.347534	-8.637534	-8.255495	-28.846938	-8.094292	-6.945287	-29.133728	-8.599513	-12.086010	-10.892309	-28.705273	-12.404588	-11.972482	-17.110854	
FBgn0013759	-4.060400	-4.174473	-4.400707	-5.444466	-3.736413	-3.451300	-3.743547	-4.341505	-3.486474	-3.132409	-4.666335	-3.410425	-3.421346	-4.262156	-3.801339	-2.814105	-3.836917	-3.475819	-3.031692	-3.794685	-3.754855	-2.674825	-3.909436	-3.959480	-2.653775	-3.391278	-3.598711	-3.509316	-2.812375	-2.855537	-3.426747	-3.062603	
FBgn0013762	-11.022272	-12.405332	-13.128219	-1.368729	-12.209430	-13.614923	-12.659236	-2.182727	-11.822698	-12.332168	-1.565661	-12.454344	-13.288690	-3.023087	-2.667552	-12.145027	-2.714880	-11.770195	-12.440204	-2.845591	-3.689456	-11.298610	-3.600056	-2.812986	-12.371208	-4.348404	-4.357324	-4.221388	-11.648759	-5.202793	-3.863436	-6.137288	
FBgn0013763	-20.613619	-20.795109	-20.812957	-0.241583	-20.864670	-21.019602	-21.252393	-3.328034	-20.927074	-21.090259	-2.292415	-21.105085	-21.672449	-3.735395	-3.287468	-21.248978	-5.416249	-20.793665	-21.192616	-6.912595	-6.692406	-20.680333	-5.634177	-5.380454	-21.421141	-6.994067	-8.555994	-8.182509	-20.773703	-9.618306	-8.554320	-11.394014	
FBgn0013764	-3.705776	-4.386474	-5.708749	-1.696568	-4.417254	-5.955807	-4.500537	-3.557994	-3.634300	-4.412121	-3.119647	-4.520664	-6.083988	-3.330756	-3.429493	-4.742774	-3.236567	-3.903754	-4.514534	-3.412106	-3.412322	-3.944324	-3.114418	-3.293613	-4.463203	-3.359614	-2.984455	-3.045481	-3.608484	-3.224812	-3.175939	-2.828927	
FBgn0013765	-18.189097	-3.229816	-14.147981	-3.498879	-15.059847	-17.425339	-3.864653	-2.767365	-6.118935	-5.649543	-1.149778	-14.521431	-15.585327	-5.884751	-1.894535	-16.697849	-2.539026	-7.387739	-6.862407	-5.132127	-3.848865	-8.433608	-2.895580	-1.733796	-17.122728	-5.091629	-5.388817	-4.342239	-6.859784	-6.094845	-5.759570	-7.242695	
FBgn0013770	-4.170960	-3.279554	-3.544188	-4.107433	-4.002585	-4.535689	-3.787665	-4.177661	-3.947767	-2.776839	-3.660794	-2.833542	-3.322738	-4.108064	-3.937478	-2.923167	-3.976158	-2.959914	-2.919868	-4.051886	-3.754633	-2.735077	-3.874411	-3.476086	-3.381892	-4.017925	-3.685332	-2.750404	-3.246425	-3.695133	-3.711692	-3.450170	
FBgn0013772	-36.726696	-27.557527	-17.432671	-37.593604	-26.303089	-4.869907	-18.521051	-29.776799	-26.467199	-1.275496	-20.482655	-18.560471	-1.628366	-28.405063	-4.220454	-5.153312	-21.057047	-19.151368	-1.109594	-28.399276	-4.156499	-3.735602	-20.961517	-4.013266	-2.724307	-7.074649	-22.182932	-4.168108	-3.851726	-6.177722	-6.087436	-6.492817	
FBgn0013773	-2.541755	-5.035465	-6.000390	-5.219252	-4.408928	-5.208526	-4.840627	-4.005566	-3.806501	-4.160820	-4.758023	-4.455897	-5.009204	-3.557641	-3.853230	-3.724491	-3.668492	-3.714231	-4.042403	-3.075705	-3.166775	-3.205513	-3.331768	-3.625865	-3.613798	-3.041928	-2.809379	-2.951888	-3.112827	-2.504845	-2.727273	-2.439287	
FBgn0013799	-7.050311	-4.449703	-6.282753	-7.938863	-4.023240	-4.964917	-4.305864	-4.772848	-2.729340	-3.586622	-7.000529	-3.840374	-5.012449	-4.853519	-5.953031	-2.092715	-4.651769	-2.674330	-3.807817	-3.463227	-4.336656	-2.128076	-4.437792	-5.912470	-2.381730	-3.685223	-3.112459	-4.172144	-2.176865	-3.287268	-3.615512	-3.017856	
FBgn0013809	-3.649216	-3.733253	-2.688406	-2.874733	-3.032883	-3.338417	-3.200333	-3.435930	-4.364610	-4.198859	-2.810651	-4.046665	-3.845521	-3.823330	-3.360158	-3.998228	-2.928505	-3.893015	-3.743402	-3.753568	-3.546531	-4.220560	-3.249375	-3.247780	-4.219907	-3.466628	-3.264388	-3.372719	-3.913538	-3.568170	-3.583161	-3.480009	
FBgn0013812	-4.118662	-2.803409	-2.582512	-3.468030	-3.311568	-3.246202	-2.891437	-3.396646	-3.757580	-2.981707	-2.735395	-3.435098	-3.594625	-3.749270	-3.719194	-3.845750	-3.635925	-3.481360	-3.792403	-3.947747	-3.864730	-3.883547	-3.526639	-3.293943	-4.161006	-3.838304	-4.068419	-3.657531	-3.766020	-3.678863	-3.737618	-3.689338	
FBgn0013953	-47.116319	-3.717660	-11.092796	-36.159185	-14.887704	-44.472680	-2.036731	-6.545480	-5.317919	-2.303779	-11.655583	-2.193870	-12.335259	-13.314854	-9.564807	-16.390657	-4.410162	-1.375644	-2.223501	-7.923955	-5.135339	-4.476523	-3.556428	-8.472615	-2.917734	-6.022903	-4.058272	-5.916533	-2.171308	-5.907330	-4.455577	-5.742445	
FBgn0013954	-29.832182	-16.872412	-28.134727	-0.554501	-27.635228	-29.742005	-19.307525	-2.953658	-20.042420	-20.534404	-1.719972	-27.531678	-30.555013	-3.740037	-2.170320	-29.545345	-4.612949	-18.232840	-22.944051	-6.907255	-5.219011	-18.470993	-4.707396	-4.190808	-28.130819	-4.381156	-7.389638	-6.294382	-27.706630	-8.808985	-7.050467	-10.185749	
FBgn0013955	-13.462812	-3.464084	-4.911330	-11.416881	-4.250232	-11.379306	-2.011113	-5.444940	-3.889322	-2.636301	-4.409249	-3.152900	-5.327876	-5.773641	-3.199636	-5.444525	-3.585919	-3.132909	-2.076697	-5.194663	-3.035447	-3.666423	-4.046012	-2.706627	-4.035777	-4.311708	-3.453880	-2.644537	-2.934521	-4.350369	-3.455371	-4.050563	
FBgn0013969	-38.085582	-32.974305	-37.591909	-0.343308	-37.024850	-37.631414	-32.802363	-3.457231	-32.820322	-32.571888	-1.965677	-37.406158	-38.165860	-3.971910	-2.538164	-38.201109	-5.458199	-36.071030	-34.161924	-6.836142	-5.714293	-37.782839	-5.023482	-5.622151	-38.567193	-6.226059	-9.741522	-8.834050	-37.770063	-10.434591	-9.146757	-12.512052	
FBgn0013974	-4.097346	-3.834850	-4.483652	-5.198920	-3.487157	-4.090176	-3.914126	-4.044904	-3.239723	-3.357212	-4.494693	-3.382049	-4.153096	-4.049346	-4.274281	-2.875247	-3.778434	-2.909733	-3.425689	-3.711416	-3.791790	-2.670777	-3.692440	-3.844472	-2.798953	-3.519497	-3.330816	-3.355410	-2.720077	-3.257705	-3.142353	-2.873713	
FBgn0013981	-8.866262	-3.163800	-5.856830	-1.864995	-7.725039	-7.717103	-4.813129	-2.160205	-3.988020	-5.565722	-1.558410	-7.674055	-7.022692	-2.484110	-1.397452	-8.577674	-3.338020	-5.929478	-6.849363	-7.521498	-5.464961	-7.575364	-4.508749	-3.544764	-8.249844	-4.645755	-5.990889	-4.751458	-7.127914	-7.138175	-5.974084	-6.931867	
FBgn0013983	-9.026310	-4.380554	-3.363159	-8.623547	-3.350688	-3.793045	-3.060985	-7.180225	-3.776757	-2.931983	-4.059974	-2.809764	-3.028630	-5.563703	-2.978525	-3.355021	-4.068010	-3.000382	-2.835791	-7.485797	-3.023340	-3.452811	-3.778944	-2.869964	-2.853221	-2.989828	-4.730689	-3.343158	-3.386952	-3.360077	-3.223549	-4.677419	
FBgn0013984	-4.220875	-3.905126	-3.495251	-4.202946	-3.369563	-2.284376	-3.757664	-3.647550	-3.139814	-3.316153	-3.749646	-3.533135	-3.078922	-3.758115	-3.581061	-3.182767	-3.569444	-3.696386	-3.915974	-3.527939	-3.562479	-3.403719	-3.740800	-3.606835	-3.488932	-3.614922	-3.343717	-3.465507	-3.566232	-3.471842	-3.512123	-3.342736	
FBgn0013987	-2.774192	-3.534610	-3.527734	-3.527553	-3.780870	-4.577826	-4.626862	-3.243119	-3.306999	-3.263558	-4.365645	-4.063194	-4.395857	-3.975856	-3.992313	-4.808838	-3.623010	-3.598768	-3.882172	-2.973695	-3.357033	-3.120549	-3.402650	-3.644370	-3.810430	-2.557357	-3.044633	-3.115421	-3.541512	-3.081830	-3.614342	-3.042502	
FBgn0013997	-25.959230	-13.264971	-7.354817	-26.201688	-13.492812	-0.829127	-7.885359	-16.682177	-13.383711	-2.726095	-10.353246	-7.948470	-1.620898	-17.041520	-3.316247	-2.618581	-11.058665	-8.998638	-2.503848	-17.350438	-5.516549	-4.144589	-11.133821	-5.009974	-2.681800	-6.059288	-12.211085	-5.761953	-5.461379	-7.919078	-5.967823	-8.458100	
FBgn0013998	-8.826795	-4.527055	-3.087081	-8.813742	-3.934856	-2.495967	-3.334446	-6.875801	-4.259959	-3.011010	-3.481882	-3.091396	-2.392413	-7.209013	-3.896394	-2.772616	-4.776472	-3.380111	-2.828590	-7.543715	-2.733295	-4.084323	-3.752800	-3.193961	-2.719666	-3.266548	-6.731161	-2.776524	-3.264995	-5.532659	-3.489270	-6.465017	
FBgn0014001	-3.225728	-4.346065	-4.304853	-3.439871	-4.123617	-4.175592	-4.568893	-3.930539	-3.770661	-3.888662	-3.637025	-3.843034	-4.523905	-3.480949	-3.981535	-3.808342	-3.157834	-3.244477	-3.945473	-3.415128	-3.259952	-3.091756	-3.332943	-3.592060	-3.822628	-3.283775	-2.862893	-3.302069	-3.170330	-2.588219	-3.054644	-2.686173	
FBgn0014002	-8.312501	-9.270825	-7.663221	-10.133484	-8.850565	-1.280557	-9.347615	-9.699442	-9.761278	-3.026066	-9.257498	-9.081003	-1.394231	-9.337799	-3.607691	-3.049432	-9.345549	-9.206560	-2.822583	-8.931595	-3.482908	-3.814780	-9.109475	-2.095946	-2.942647	-5.232000	-8.709297	-5.713060	-3.447327	-4.044845	-7.462362	-5.975224	
FBgn0014006	-6.248172	-4.511398	-3.644207	-6.806607	-3.872229	-2.812723	-3.320659	-5.534490	-4.214030	-2.650636	-4.316468	-3.146658	-2.636470	-5.591029	-3.603037	-2.298387	-4.927380	-3.426864	-2.678661	-5.195073	-3.890245	-2.798578	-4.240224	-3.422939	-2.553563	-3.465921	-4.434786	-4.002094	-2.846529	-4.471829	-3.499154	-4.343309	
FBgn0014007	-4.132390	-4.842614	-6.894326	-3.046857	-4.790789	-6.886583	-5.032663	-2.531734	-3.835088	-4.914259	-3.258704	-4.935408	-7.104238	-3.107475	-3.310902	-4.878344	-2.672255	-3.993095	-5.102049	-2.648042	-2.789879	-3.825739	-3.321038	-3.329892	-4.989637	-3.233343	-2.515775	-2.800093	-4.182045	-2.905973	-3.163145	-3.029623	
FBgn0014009	-15.641194	-13.066792	-15.181132	-0.571902	-13.750555	-15.393321	-15.752358	-2.566021	-14.499172	-16.282226	-1.804431	-16.217808	-16.240249	-3.243490	-2.687344	-15.963600	-3.897950	-16.003721	-16.467828	-5.183763	-4.750218	-15.727632	-4.230142	-3.743504	-16.429266	-5.158364	-6.112807	-5.714255	-15.905566	-7.046073	-6.250229	-8.423662	
FBgn0014010	-14.184250	-12.982716	-5.891950	-15.551039	-12.036273	-4.461392	-6.799188	-14.505573	-12.605860	-2.465364	-6.631410	-6.535568	-2.553675	-14.574862	-5.777282	-2.024482	-8.893888	-8.281973	-2.104600	-14.136480	-5.135717	-2.847350	-7.592005	-4.390739	-1.105519	-4.428549	-8.733277	-4.983219	-2.186729	-5.360636	-4.308483	-5.430502	
FBgn0014011	-12.545714	-10.868401	-4.387091	-13.381622	-10.404100	-3.148628	-6.055684	-11.846998	-10.552926	-3.291418	-6.562779	-6.141044	-1.345057	-11.477238	-2.215689	-5.097616	-7.289286	-7.360898	-2.238820	-12.030130	-4.443720	-6.010807	-6.222071	-1.308383	-3.592644	-5.243391	-6.796937	-2.805245	-4.453146	-6.248848	-3.921478	-5.634811	
FBgn0014020	-12.428864	-3.906850	-9.411918	-1.771025	-7.674281	-11.215578	-5.858450	-3.062502	-6.257759	-5.238936	-2.331111	-8.190887	-10.542358	-4.121271	-1.762513	-11.372214	-3.341433	-4.478515	-6.955473	-4.330530	-3.006062	-4.806306	-4.338467	-2.412960	-12.254283	-1.844082	-3.629573	-4.191280	-9.584910	-4.216731	-4.646772	-3.833772	
FBgn0014023	-5.347610	-4.228656	-3.258982	-4.624759	-3.896328	-2.178852	-3.610579	-5.229732	-4.981856	-2.623199	-4.423711	-3.148016	-2.099090	-5.215189	-2.852595	-2.364595	-4.881593	-4.327004	-2.824729	-4.965129	-4.371850	-3.217507	-4.038769	-3.151642	-3.022701	-4.731593	-4.760596	-4.305221	-3.517810	-4.582244	-3.767989	-4.625166	
FBgn0014024	-9.894980	-2.511105	-8.464991	-7.088032	-5.039598	-9.621539	-3.578120	-3.432140	-3.173291	-3.547239	-4.198873	-5.360684	-9.231013	-3.574372	-3.099221	-5.376311	-2.735570	-3.922022	-4.667110	-3.257378	-2.606959	-4.219245	-3.087810	-2.513018	-6.103384	-3.255025	-3.082070	-2.668263	-4.608668	-3.035820	-2.686290	-2.939515	
FBgn0014026	-5.784702	-2.342850	-5.128345	-1.891843	-5.782417	-6.166206	-2.813343	-3.063748	-5.355876	-5.265764	-1.286134	-5.699078	-6.702747	-2.745090	-2.745007	-6.805240	-3.578837	-5.823345	-6.176962	-4.267408	-3.929042	-4.490665	-3.735095	-3.239537	-6.752679	-4.163402	-4.717235	-3.782963	-5.882889	-5.053012	-4.944116	-5.075335	
FBgn0014027	-4.651114	-2.846862	-4.148137	-2.295162	-2.976686	-5.628634	-4.266605	-2.798219	-3.564142	-4.126155	-2.090865	-4.217611	-3.839422	-3.144636	-1.975290	-5.518686	-3.399642	-4.950217	-5.261576	-3.974689	-3.282563	-5.000776	-3.556898	-3.162150	-5.442998	-3.758192	-4.018387	-3.994574	-5.272886	-4.222592	-3.957080	-4.286231	
FBgn0014028	-7.081808	-7.528721	-5.836108	-8.541862	-7.416019	-2.252485	-7.034443	-8.322606	-8.014865	-3.284176	-6.717866	-6.408201	-1.891702	-7.969321	-2.371848	-2.638907	-8.040720	-7.390411	-2.698217	-7.393354	-3.072059	-3.020918	-7.719539	-2.263829	-2.392160	-2.985456	-7.256634	-4.043107	-3.024644	-6.417911	-3.125132	-4.668795	
FBgn0014029	-21.137811	-2.044839	-13.871173	-3.261261	-12.172278	-20.405647	-3.650631	-3.324054	-5.240431	-4.796275	-0.990451	-12.347649	-14.531368	-4.223568	-3.006607	-15.091221	-2.163979	-5.288540	-5.826997	-4.149715	-4.193177	-7.278625	-2.523172	-3.093420	-15.172629	-4.557312	-4.490810	-4.717396	-7.825550	-6.592882	-4.988909	-6.215337	
FBgn0014032	-2.195074	-5.578648	-7.184546	-4.813327	-5.040295	-6.361960	-5.811477	-4.014557	-4.131198	-4.982663	-4.587577	-4.986005	-6.398537	-3.600744	-3.839327	-4.310556	-3.740514	-3.957834	-4.874191	-2.926480	-2.970505	-3.545644	-3.315153	-3.588596	-4.389556	-2.838176	-2.604394	-2.960668	-3.638813	-2.290716	-2.596014	-2.343039	
FBgn0014033	-36.086625	-6.744287	-5.912306	-33.199241	-9.344112	-33.725002	-2.097423	-9.615350	-6.791559	-2.287294	-6.441292	-4.120172	-6.065430	-11.737134	-7.274625	-8.652202	-4.716338	-3.130085	-1.022018	-9.900379	-3.816730	-3.590246	-5.684229	-4.629255	-4.315506	-6.592248	-5.022303	-2.578166	-2.001914	-5.284488	-4.170819	-3.847127	
FBgn0014075	-12.721229	-4.437984	-10.814087	-0.870416	-10.956314	-12.085044	-5.425944	-2.111094	-7.274121	-6.620689	-1.773069	-9.945224	-12.196689	-3.477807	-2.155155	-11.655329	-3.786760	-8.846396	-8.338314	-3.535983	-5.010896	-9.893855	-4.471111	-3.584131	-12.114832	-4.947994	-5.010888	-5.779180	-10.514129	-5.392774	-5.485418	-6.491649	
FBgn0014092	-3.070686	-4.487501	-3.756054	-3.464667	-4.462708	-3.990941	-4.526044	-3.721519	-4.334921	-3.828785	-3.942398	-4.471330	-3.694730	-3.816809	-3.320856	-3.719446	-3.953554	-3.790930	-3.654832	-3.348802	-3.107832	-3.646905	-3.440542	-3.268312	-3.318713	-2.943353	-3.151151	-2.984386	-3.341565	-2.847819	-3.099839	-2.459661	
FBgn0014127	-26.086152	-4.368149	-24.154935	-5.393280	-15.021817	-26.259672	-6.035376	-1.140400	-6.145451	-7.509232	-2.789925	-16.001054	-25.714186	-2.845940	-4.169727	-17.184759	-1.658920	-8.610954	-9.454545	-2.988212	-2.688922	-9.311247	-2.600879	-3.669531	-17.543248	-4.370650	-3.144937	-3.461162	-10.933407	-4.751218	-4.241915	-5.479238	
FBgn0014133	-3.356591	-4.335854	-4.317053	-4.737659	-4.039529	-3.841950	-4.151300	-4.060345	-3.558984	-3.482292	-4.388184	-3.734544	-3.607490	-3.875203	-3.803759	-3.322346	-3.733229	-3.406488	-3.304450	-3.402231	-3.409935	-3.051427	-3.500536	-3.550652	-3.036310	-3.358342	-3.151031	-3.054959	-3.034695	-2.947242	-2.884410	-2.802403	
FBgn0014141	-35.268731	-35.848195	-34.641047	-36.512792	-35.528894	-3.426027	-35.023716	-35.887981	-35.340845	-3.140023	-35.591420	-34.498921	-2.034682	-35.655195	-4.361496	-0.301566	-35.373098	-35.015653	-5.782736	-35.310342	-9.212186	-3.374041	-35.293597	-7.331139	-7.991754	-6.647946	-35.107111	-11.384670	-6.778838	-14.042020	-8.560569	-33.315586	
FBgn0014143	-11.273000	-8.191943	-10.431328	-1.010634	-9.214245	-10.995621	-9.252677	-2.525343	-8.688974	-10.163834	-1.520474	-10.068649	-11.551122	-3.036246	-2.320814	-11.157025	-3.204926	-10.069636	-10.618207	-4.698316	-4.161193	-10.480741	-3.670916	-3.044296	-11.234627	-4.152166	-4.928721	-4.488687	-10.999879	-5.562869	-5.282588	-4.736185	
FBgn0014163	-14.389013	-2.653653	-7.201861	-8.793364	-7.037373	-12.658558	-2.642039	-3.997481	-3.906208	-3.480329	-1.433585	-5.797105	-8.434176	-7.022545	-5.168576	-7.611354	-2.546547	-3.828926	-3.605210	-4.971277	-3.972938	-4.543566	-2.078187	-2.464379	-6.927087	-6.296301	-3.041049	-2.870085	-4.785286	-5.225580	-3.373531	-4.669456	
FBgn0014179	-39.412003	-5.473485	-7.862584	-24.383704	-18.136168	-37.209865	-2.448852	-7.855247	-7.153216	-4.309879	-3.903550	-5.717186	-10.121851	-12.922155	-1.830889	-19.818583	-3.424338	-4.019920	-3.063148	-9.401079	-3.975032	-6.631749	-4.070417	-0.862161	-7.316504	-4.880832	-5.523517	-2.922033	-5.022766	-5.587919	-2.631000	-5.207118	
FBgn0014184	-4.485641	-3.856834	-2.147215	-5.183675	-3.261561	-2.035450	-2.967144	-5.211067	-4.675612	-3.587103	-4.951510	-3.612878	-1.509067	-5.116105	-4.383935	-3.925044	-4.580258	-4.224023	-3.596217	-4.521434	-4.040565	-3.653643	-4.577739	-4.380056	-3.609349	-4.280075	-4.372696	-3.967675	-3.572632	-4.075779	-3.982350	-3.758556	
FBgn0014189	-51.750481	-39.662658	-51.228814	-0.184238	-49.869753	-51.679342	-42.530952	-4.040002	-43.356340	-43.395682	-2.622612	-50.916419	-52.215236	-3.821901	-3.123962	-51.228172	-5.697602	-41.455086	-44.868946	-6.441004	-6.738673	-40.864204	-6.158419	-5.802338	-52.164092	-7.367023	-9.289089	-9.448531	-46.635878	-10.071006	-9.610146	-13.104537	
FBgn0014269	-28.547731	-9.070759	-26.985161	-0.878170	-24.285856	-27.921642	-11.750864	-2.280275	-12.867677	-13.411307	-1.634912	-25.515298	-28.647392	-2.821798	-2.271485	-26.015373	-3.160362	-15.470748	-15.343538	-4.551682	-4.114026	-16.577552	-3.864010	-3.882312	-26.830439	-5.294033	-5.949573	-5.873485	-15.912951	-6.967533	-6.205120	-8.771441	
FBgn0014340	-5.815779	-6.655754	-8.947126	-0.495219	-6.800799	-9.024285	-7.035681	-2.903687	-5.711113	-6.767400	-2.484805	-6.915794	-9.159322	-3.145618	-3.212731	-6.805094	-3.718104	-6.014918	-6.882313	-4.441001	-4.157718	-5.823834	-4.049744	-4.246532	-6.831878	-4.563438	-4.417754	-4.660390	-5.872785	-4.693940	-4.227428	-5.038776	
FBgn0014343	-26.064532	-9.669206	-14.763690	-5.455790	-6.837887	-18.912396	-9.666847	-3.372401	-8.210184	-6.748729	-1.922231	-6.771505	-13.552305	-5.975951	-2.098624	-5.170904	-1.980005	-7.792130	-8.031673	-4.872068	-2.625987	-5.660191	-3.166257	-1.703841	-6.088449	-4.035342	-3.806740	-1.980414	-6.607216	-5.194983	-3.341568	-4.457550	
FBgn0014362	-3.106862	-4.359277	-5.151970	-4.669023	-4.139002	-4.784600	-4.263762	-3.784551	-3.595692	-3.873946	-4.308062	-3.942802	-4.696972	-3.546913	-3.780204	-3.673325	-3.525157	-3.383550	-3.720814	-3.125299	-3.179786	-3.174851	-3.338541	-3.517005	-3.546815	-3.065460	-2.920342	-3.044716	-3.066778	-2.766901	-2.867862	-2.581052	
FBgn0014366	-19.607202	-18.962989	-20.037690	-0.346038	-20.095921	-20.675839	-20.205539	-2.787337	-19.955403	-20.301927	-2.070120	-20.511906	-21.284793	-3.564955	-3.108233	-20.357768	-4.820294	-20.154196	-20.360381	-6.046461	-5.609721	-19.885791	-5.383834	-4.855855	-20.204932	-5.623643	-7.626779	-7.486784	-19.493009	-8.974586	-7.597755	-10.507232	
FBgn0014380	-16.182454	-5.653589	-6.527027	-14.876250	-5.533208	-1.207247	-5.215672	-6.421597	-5.422745	-2.504367	-7.964064	-5.009675	-1.800609	-7.299991	-4.273314	-1.738561	-6.305160	-5.278886	-2.980461	-6.730463	-4.335311	-3.134561	-6.872773	-4.795899	-2.900953	-4.636055	-6.361433	-4.472955	-3.877024	-5.413707	-4.905666	-6.837537	
FBgn0014388	-17.945958	-4.944084	-4.065631	-15.443865	-5.732637	-4.920892	-2.725128	-6.910997	-5.352297	-2.776141	-4.611999	-3.336026	-2.244382	-7.650004	-4.098004	-4.268163	-3.992162	-3.145551	-1.876203	-7.282619	-3.906651	-3.868784	-4.331643	-2.430359	-2.604073	-4.722281	-4.628472	-2.553563	-2.955038	-5.129140	-3.113384	-3.981585	
FBgn0014391	-2.835972	-4.106725	-4.104719	-3.589868	-4.342087	-4.027513	-4.289323	-3.709342	-3.903325	-4.185378	-3.621630	-4.301855	-4.239544	-3.382164	-3.318359	-4.133030	-3.470492	-3.839222	-3.815178	-3.173690	-3.470295	-3.534666	-3.403418	-3.278408	-3.954513	-3.005514	-2.705886	-3.088068	-3.314294	-2.901252	-2.930965	-2.781011	
FBgn0014411	-4.022093	-3.414996	-4.307441	-3.265261	-3.683494	-5.106385	-3.441762	-3.277369	-3.493070	-3.546677	-3.376399	-3.964241	-5.120903	-3.423928	-3.182159	-4.234500	-3.304979	-3.551040	-3.846846	-3.353537	-3.257976	-3.298637	-3.507813	-3.385523	-4.081866	-3.376037	-3.223530	-3.003039	-3.523820	-3.258308	-3.115557	-2.577290	
FBgn0014427	-2.623974	-5.484691	-6.862748	-5.513530	-4.538633	-5.930028	-5.181351	-4.386197	-3.746747	-3.935893	-4.974554	-4.792862	-5.774569	-3.985794	-3.738617	-3.782008	-3.824755	-4.117500	-4.595988	-3.105233	-3.235878	-3.515050	-3.452257	-3.610928	-4.078911	-2.245285	-3.124584	-3.140888	-3.206522	-2.161482	-2.220071	-2.730149	
FBgn0014455	-10.747440	-10.848072	-7.264625	-11.827977	-10.269102	-2.050351	-8.262586	-11.418232	-10.306324	-2.293531	-8.434668	-7.900596	-1.389188	-11.057328	-2.112939	-3.252949	-10.581603	-8.662782	-2.161902	-10.688756	-4.844203	-3.716984	-9.109954	-3.360842	-2.446847	-5.336416	-10.300689	-4.942787	-3.785127	-5.217060	-3.079175	-5.319873	
FBgn0014469	-17.559073	-15.806001	-10.831651	-18.696965	-14.995724	-2.873010	-11.631770	-16.886598	-14.934706	-1.830527	-12.074491	-11.231212	-1.579941	-16.141255	-4.010020	-2.650102	-13.117227	-12.263103	-1.649041	-16.434889	-4.452725	-2.847608	-12.471428	-3.977313	-2.231003	-4.589448	-13.874173	-4.680807	-2.749197	-5.051272	-4.988738	-5.606684	
FBgn0014857	-27.028227	-2.397657	-15.698389	-3.632236	-16.585833	-25.962681	-3.641350	-3.949602	-5.047420	-4.725493	-2.119265	-15.531780	-18.992599	-5.077314	-1.286410	-18.453576	-2.695740	-6.592880	-5.823367	-5.159496	-3.332916	-7.151170	-4.077432	-1.499421	-18.122554	-3.989947	-5.363710	-3.600789	-8.159565	-5.284967	-5.041294	-5.925573	
FBgn0014859	-3.617558	-2.859195	-2.510221	-2.819021	-2.426430	-3.415980	-2.894106	-3.719729	-4.063935	-4.423512	-3.102540	-4.636514	-4.009537	-3.559485	-3.511065	-4.134994	-3.760054	-4.256473	-4.048786	-3.649478	-3.223987	-3.946070	-3.492954	-3.334044	-4.505188	-3.633455	-3.826293	-3.581741	-4.179817	-3.647823	-3.410687	-3.495803	
FBgn0014861	-22.114758	-23.650082	-24.905335	-2.077941	-23.587986	-24.966672	-23.877673	-1.613842	-22.801709	-23.291640	-1.615111	-23.608656	-25.100649	-3.010401	-3.220381	-23.297057	-1.995230	-22.948395	-23.794172	-3.413287	-3.176417	-22.663002	-3.195776	-2.946400	-23.403793	-4.268745	-3.820278	-3.734545	-22.710949	-4.942483	-4.437883	-5.352864	
FBgn0014868	-16.774584	-7.044101	-14.411593	-0.896674	-12.898888	-15.838853	-9.260062	-2.369570	-9.908907	-8.294832	-1.698203	-14.166826	-15.100525	-2.586219	-2.341770	-14.718898	-3.239739	-11.933371	-12.318345	-4.557916	-4.524406	-12.471213	-3.785664	-3.449602	-17.170353	-4.380415	-5.958459	-4.903476	-13.366501	-6.745128	-5.601630	-7.709744	
FBgn0014869	-2.627738	-4.961122	-5.684844	-5.128351	-4.428118	-4.267921	-4.903403	-3.964065	-3.872879	-3.973224	-4.701404	-4.368524	-4.312465	-3.781227	-3.781743	-3.559087	-3.663634	-3.743552	-3.958933	-2.990794	-3.153470	-3.227194	-3.294639	-3.557307	-3.548437	-2.981380	-2.914630	-3.024694	-3.150606	-2.638882	-2.806510	-2.445446	
FBgn0014877	-6.967559	-7.009144	-5.888881	-7.807992	-6.607658	-1.556023	-6.211608	-7.366987	-7.018816	-2.352420	-7.121379	-5.659468	-1.936596	-7.228138	-2.566190	-2.230287	-7.145403	-6.532401	-3.098755	-6.936631	-3.232935	-2.777775	-6.098746	-3.083594	-2.765083	-3.721269	-6.663366	-4.527615	-3.277584	-6.172909	-4.616539	-5.649857	
FBgn0014879	-40.160403	-27.836818	-39.201000	-0.600421	-38.065414	-40.151466	-30.886717	-3.561744	-30.579098	-31.414738	-1.591276	-38.581938	-40.065049	-3.979288	-1.889305	-39.799437	-4.849004	-33.735450	-34.175286	-6.703310	-4.876241	-34.511935	-5.304905	-3.835855	-39.818390	-5.429603	-8.338824	-7.490257	-34.514202	-8.022493	-7.225194	-11.371194	
FBgn0014906	-4.071036	-3.937951	-4.779972	-5.097991	-3.771889	-5.177189	-3.477899	-4.191799	-3.071510	-3.332344	-4.710230	-3.398304	-4.940945	-3.944780	-4.149744	-3.400534	-3.686011	-3.056061	-3.337256	-3.448018	-3.286936	-2.969736	-3.573050	-3.663291	-3.370349	-3.312453	-3.009898	-3.165093	-2.597558	-3.093378	-2.985830	-2.818760	
FBgn0014930	-4.115558	-3.761866	-4.100486	-3.786184	-3.287836	-3.995568	-3.787829	-3.639852	-3.953276	-3.694133	-3.195569	-3.827016	-4.321735	-3.575187	-3.204714	-3.091037	-3.013459	-3.662098	-4.083928	-3.417529	-3.181055	-3.695083	-3.138210	-2.821661	-3.655822	-3.499538	-3.391947	-3.071485	-3.532108	-3.264888	-3.259668	-3.059922	
FBgn0014931	-2.613140	-5.000707	-6.176185	-4.918701	-4.416583	-5.666918	-4.966844	-3.900799	-3.869338	-4.325685	-4.502044	-4.467637	-5.560333	-3.487420	-3.833265	-3.927770	-3.573057	-3.776811	-4.428651	-2.981172	-3.078038	-3.312151	-3.157865	-3.507503	-3.864521	-2.887810	-2.813021	-2.867279	-3.314144	-2.531663	-2.711758	-2.397161	
FBgn0015000	-5.999806	-4.237164	-6.119511	-3.555689	-4.958794	-6.657313	-5.074023	-2.614356	-4.298852	-5.011664	-2.883350	-5.095327	-6.717400	-3.104902	-2.414846	-5.463156	-2.644519	-4.853757	-5.222782	-2.884175	-2.850553	-4.867803	-2.610288	-2.671001	-5.521755	-2.802291	-3.091142	-2.925554	-4.822184	-3.226627	-2.927332	-3.533882	
FBgn0015011	-34.248352	-1.704503	-9.238124	-18.571754	-8.338433	-32.021137	-1.299236	-3.811343	-3.113738	-2.149382	-6.056817	-6.780128	-11.202706	-6.514623	-5.013617	-10.658765	-3.319965	-3.227301	-2.184770	-5.002458	-3.466941	-3.796869	-4.796667	-4.428231	-8.559178	-5.369906	-4.325005	-3.593044	-4.365316	-4.815056	-5.117055	-4.709075	
FBgn0015014	-19.921514	-12.016828	-18.872142	-0.689089	-16.631544	-19.226554	-13.361622	-2.318041	-12.768589	-12.266045	-1.826385	-18.272606	-20.258126	-3.120962	-2.514778	-19.339861	-3.674977	-13.485313	-14.508381	-5.353094	-4.376744	-15.408199	-3.731442	-3.515595	-19.537435	-5.201117	-6.105907	-5.201967	-19.173862	-7.177439	-5.912687	-7.727027	
FBgn0015019	-5.596251	-5.834208	-4.665024	-6.889353	-5.169801	-2.936893	-4.907301	-6.311681	-5.499611	-2.404555	-5.721312	-4.434003	-2.514393	-6.211912	-3.378299	-2.414984	-5.391088	-4.259495	-2.604314	-5.627711	-4.161266	-2.155654	-5.852263	-3.697009	-2.161708	-3.381954	-5.268117	-3.559596	-2.428875	-4.201967	-3.265202	-3.924789	
FBgn0015024	-4.807370	-3.660690	-3.616453	-1.757816	-3.667508	-3.377893	-3.101224	-3.587039	-3.846238	-4.340540	-2.761153	-4.113547	-3.610067	-3.427814	-2.176296	-4.912223	-3.716923	-4.712720	-5.249987	-4.190046	-3.913364	-4.780434	-4.066088	-2.666518	-4.883299	-4.189153	-4.105684	-3.993507	-4.706649	-4.202173	-2.648945	-3.955651	
FBgn0015025	-8.199253	-6.605509	-9.513506	-1.331145	-8.184520	-10.062529	-7.576194	-2.130922	-7.780655	-8.307276	-2.189382	-8.527184	-10.365796	-2.859376	-2.723364	-8.880960	-2.863495	-7.684611	-8.378684	-3.248509	-3.127654	-7.655982	-3.086284	-3.121301	-9.107449	-2.970433	-3.594421	-3.750281	-7.881101	-4.365972	-3.747000	-4.723821	
FBgn0015031	-16.701018	-6.503287	-13.817428	-1.135177	-11.969277	-16.312675	-8.293569	-3.123849	-9.616271	-8.940484	-1.811381	-12.896377	-14.773829	-3.011865	-1.158449	-14.384091	-4.039075	-7.072896	-10.906880	-5.544687	-4.946708	-12.674090	-4.734144	-2.996879	-17.007942	-4.852999	-6.558747	-5.123297	-9.009371	-7.293384	-6.432815	-8.219413	
FBgn0015075	-11.296775	-8.111940	-11.144115	-4.084627	-9.769036	-12.141047	-8.850108	-1.494445	-8.277246	-8.772651	-2.411958	-10.151376	-11.966484	-3.109155	-3.114658	-10.294847	-1.946355	-9.526531	-10.027270	-3.008450	-2.481052	-9.566602	-2.801314	-2.703628	-10.949008	-3.583229	-3.277267	-3.069658	-9.900137	-3.790114	-3.624074	-4.260200	
FBgn0015218	-7.436062	-7.221353	-5.230674	-7.905880	-6.521055	-2.721798	-5.695935	-8.209116	-7.532881	-2.690754	-6.410642	-5.230731	-2.060374	-7.918666	-2.653503	-2.773127	-6.569296	-6.368879	-2.678536	-7.484115	-2.980016	-2.919906	-6.926837	-2.670708	-2.369795	-3.047491	-6.550244	-3.025618	-2.793779	-4.686310	-2.735844	-4.369368	
FBgn0015221	-12.890737	-5.134174	-8.854679	-2.879498	-7.588391	-10.482120	-7.282233	-4.577846	-8.434149	-8.058824	-3.822547	-7.619145	-9.366795	-5.179365	-0.255679	-13.534788	-5.471219	-10.968348	-8.773087	-5.347744	-5.787685	-12.436128	-5.812318	-4.338601	-13.032547	-6.170511	-5.848773	-2.435733	-12.773398	-7.000538	-7.195295	-7.046516	
FBgn0015222	-13.754751	-12.405947	-14.755948	-0.769653	-14.659806	-13.403038	-14.607361	-2.654770	-14.544598	-14.915143	-1.654047	-14.829999	-15.332107	-2.679813	-2.541318	-14.746340	-3.434135	-14.679830	-15.298365	-4.666381	-4.356450	-14.277216	-3.890482	-3.477629	-14.189605	-4.638308	-5.875980	-5.353762	-14.405989	-6.581126	-5.803406	-7.657132	
FBgn0015229	-17.578784	-7.818696	-10.897270	-17.795952	-8.030218	-7.379770	-7.258809	-9.852134	-7.441749	-6.061399	-12.551887	-7.153136	-7.195769	-9.659228	-8.495942	-0.427136	-8.720011	-6.803553	-6.166946	-9.744310	-7.496976	-2.752727	-9.127978	-8.038851	-1.753615	-4.801256	-8.619013	-7.286499	-2.448355	-6.427037	-6.818254	-6.700352	
FBgn0015234	-12.789081	-13.640602	-12.998009	-13.896797	-13.230966	-0.669070	-13.383299	-13.344571	-13.207173	-2.806584	-13.467676	-12.933542	-1.828486	-13.124101	-4.171176	-2.051200	-13.176251	-13.034972	-3.574343	-12.730236	-6.526090	-4.373843	-12.900616	-5.588855	-3.265836	-3.429553	-12.593646	-7.722807	-5.438171	-10.482357	-7.400277	-7.053673	
FBgn0015239	-24.197927	-24.028314	-18.904069	-24.748636	-23.727598	-3.960365	-19.956586	-24.414316	-23.918483	-2.263119	-20.024755	-20.120270	-1.048324	-24.319919	-3.900181	-5.172081	-22.945912	-20.333534	-1.298328	-24.089365	-4.645423	-4.055042	-21.278044	-3.468909	-2.166148	-6.149845	-23.786131	-4.459058	-3.506354	-6.656749	-5.013362	-5.764187	
FBgn0015245	-14.360545	-15.267130	-14.204612	-15.577816	-14.832345	-0.696921	-14.504680	-15.099238	-14.863047	-2.669486	-15.043078	-14.003912	-1.982400	-14.929232	-4.021839	-1.854989	-14.753631	-14.460912	-3.704854	-14.520017	-6.109294	-3.948855	-14.582687	-5.549592	-3.033544	-5.531800	-14.372953	-7.609928	-5.184336	-5.182667	-7.068924	-5.146958	
FBgn0015247	-4.822422	-4.049859	-4.044745	-5.315108	-4.208645	-4.229531	-4.056055	-5.422315	-4.218291	-2.966633	-5.005262	-3.022308	-3.358979	-5.166705	-3.487666	-2.919238	-4.235340	-3.387834	-2.559271	-4.447505	-4.036391	-2.652428	-3.622340	-3.542168	-2.490228	-3.455930	-3.706433	-2.950923	-2.424042	-4.150323	-3.103938	-3.420753	
FBgn0015268	-6.948968	-3.520409	-5.784241	-7.655764	-3.550527	-7.166693	-3.265792	-4.985565	-3.439064	-2.802840	-4.823809	-3.125684	-6.120963	-4.250344	-3.304463	-3.268222	-3.739510	-3.079819	-2.877980	-4.008254	-3.407550	-2.753131	-3.856678	-3.626894	-3.493541	-3.556155	-3.816760	-2.982285	-2.665392	-2.624829	-3.172958	-2.971210	
FBgn0015270	-14.854439	-10.261933	-15.607475	-6.158224	-12.914768	-16.003238	-11.321667	-2.244612	-10.907635	-11.487070	-2.206806	-13.426217	-15.952796	-3.429372	-2.475906	-13.818098	-2.000172	-11.699197	-12.552534	-3.302400	-2.583988	-11.972214	-2.677413	-2.116351	-14.060475	-3.386762	-3.164432	-2.606661	-12.776982	-4.026765	-3.154914	-4.008220	
FBgn0015271	-21.614771	-22.427083	-24.124621	-1.970645	-22.524311	-24.036302	-22.718954	-2.046535	-21.814612	-22.484031	-1.561822	-22.641962	-24.206317	-2.597836	-2.636524	-22.567989	-2.449563	-21.918309	-22.842243	-3.347453	-3.283951	-21.937622	-2.933852	-2.614428	-22.587146	-3.782133	-3.811848	-3.874628	-21.894316	-4.959400	-4.411006	-5.209666	
FBgn0015276	-10.801511	-3.872908	-7.807373	-1.896524	-6.605681	-9.751736	-4.414998	-2.386133	-4.220454	-4.515274	-1.479685	-7.005615	-8.689580	-2.899395	-2.601612	-8.076664	-3.057084	-4.985740	-5.179928	-3.612642	-3.171391	-5.182743	-3.211381	-3.095990	-8.397715	-3.708469	-3.855033	-3.752591	-6.647679	-4.387489	-3.745470	-4.344616	
FBgn0015277	-16.194033	-13.116661	-15.819335	-1.572012	-15.316545	-16.760665	-14.266931	-2.601536	-14.375439	-14.441062	-1.485753	-16.184857	-16.598737	-2.766840	-2.086464	-16.695323	-2.851351	-15.887210	-16.287276	-4.187746	-3.699847	-16.060074	-2.875419	-2.530617	-16.510048	-3.808233	-4.621893	-4.038394	-16.130104	-5.432552	-4.190466	-6.186906	
FBgn0015278	-4.763048	-3.644531	-5.654199	-5.886886	-3.546214	-6.092675	-3.551399	-4.018670	-3.068495	-3.290917	-5.051401	-3.386482	-5.724750	-3.683271	-4.309360	-3.412299	-3.308946	-2.803024	-3.282749	-3.462668	-3.362124	-2.703404	-3.680027	-3.907454	-3.481420	-3.681929	-3.115591	-3.174188	-2.677229	-3.011386	-3.014857	-2.806924	
FBgn0015279	-16.313675	-2.879800	-12.820225	-6.888699	-2.387644	-15.455747	-4.142834	-2.263545	-2.145525	-4.253948	-4.766751	-2.966547	-13.702285	-3.270291	-5.397568	-4.118206	-2.332105	-2.946565	-5.681300	-3.237149	-3.012663	-3.777974	-3.295794	-4.976769	-4.912779	-4.297542	-2.971742	-3.141392	-4.967582	-3.881695	-4.247972	-4.160104	
FBgn0015282	-5.128253	-5.834568	-8.347946	-3.189685	-5.961405	-8.239108	-5.987749	-2.847326	-5.071821	-6.109920	-2.871540	-6.152486	-8.285656	-2.728432	-2.797375	-6.108947	-2.666600	-5.250917	-6.147892	-2.866062	-2.636116	-5.487343	-2.751852	-2.586186	-6.332801	-2.824528	-2.800105	-2.655986	-5.250081	-3.453337	-2.833727	-2.921238	
FBgn0015283	-10.837169	-3.285321	-10.587142	-5.556421	-5.904056	-11.494178	-3.906637	-3.245108	-3.946827	-4.502784	-2.894888	-6.238214	-11.128144	-2.853580	-2.776082	-7.079200	-2.536754	-4.480417	-5.257787	-3.510539	-2.715253	-4.671801	-2.837802	-2.288910	-7.380746	-3.362476	-3.001212	-2.259663	-5.581157	-3.406394	-2.927116	-3.046082	
FBgn0015286	-5.135322	-3.459667	-4.924207	-5.066419	-3.137513	-5.824501	-3.917294	-3.137843	-2.925604	-4.302281	-4.735870	-4.294659	-5.965424	-3.385545	-3.994909	-4.551009	-2.819453	-3.511746	-3.915370	-2.488235	-3.102558	-3.865583	-2.992383	-3.662182	-4.440256	-3.647204	-2.438732	-3.247850	-4.165590	-2.806738	-3.088958	-2.735695	
FBgn0015287	-8.915400	-8.917934	-10.724961	-3.739991	-9.331085	-10.832035	-9.337947	-2.431717	-8.654676	-9.326495	-2.658251	-9.362458	-10.940503	-2.871461	-2.588494	-9.446919	-2.341355	-8.807994	-9.547357	-3.413891	-2.665149	-8.722661	-3.225444	-2.498660	-9.431818	-3.295710	-2.755168	-2.458799	-8.850806	-2.953000	-2.301639	-3.653022	
FBgn0015288	-7.618035	-2.226577	-5.141249	-2.321433	-4.750431	-6.004273	-2.590066	-3.373332	-4.597465	-1.938519	-3.070285	-4.898090	-4.903435	-3.104994	-1.242246	-7.849697	-3.458855	-6.690700	-4.904866	-5.112963	-4.238274	-7.531344	-3.843096	-4.562812	-7.949279	-4.670557	-6.040265	-5.052488	-7.524525	-6.389765	-5.778774	-6.710829	
FBgn0015295	-5.666636	-3.803014	-4.301175	-5.941159	-3.576836	-5.065760	-2.975714	-4.714623	-3.448061	-3.129014	-4.153352	-2.888113	-4.189632	-4.667446	-3.902131	-3.382056	-3.523297	-2.839233	-2.770491	-4.352882	-3.597780	-2.940640	-3.754334	-3.226162	-3.164416	-3.747124	-3.877732	-2.788446	-2.753687	-3.555137	-3.015567	-3.170553	
FBgn0015296	-15.971262	-5.781803	-12.792134	-3.684118	-10.811033	-15.357008	-6.863294	-2.987213	-6.990182	-7.191684	-2.111346	-11.388697	-14.842546	-3.427454	-1.962316	-12.084720	-2.421908	-8.325677	-8.723456	-3.768059	-2.756343	-8.667419	-2.922743	-1.833434	-12.431876	-3.125084	-3.759520	-2.654915	-9.026186	-4.115279	-2.668247	-4.458341	
FBgn0015298	-16.837252	-16.719889	-8.547085	-18.275726	-15.853727	-1.506058	-10.066016	-17.380677	-16.476639	-2.520731	-11.930972	-10.213781	-0.985330	-17.160208	-3.444000	-3.464050	-11.185244	-10.903381	-2.150955	-16.986696	-5.006497	-4.656027	-10.737951	-3.171598	-3.037497	-5.574272	-12.440686	-4.640525	-4.067951	-6.871664	-5.146275	-6.865284	
FBgn0015299	-13.789954	-2.547956	-10.636936	-11.411203	-5.831152	-12.978929	-2.940235	-4.036823	-3.476052	-3.389049	-4.642476	-6.322182	-11.692248	-5.058392	-2.265289	-7.504934	-2.768800	-3.889896	-4.252180	-4.515375	-2.377189	-4.689729	-3.622630	-2.126878	-7.737844	-2.963466	-3.476516	-2.189718	-4.856965	-3.752507	-2.991980	-3.546489	
FBgn0015320	-2.716973	-4.969260	-5.715093	-3.903473	-4.502841	-5.563026	-5.049100	-3.529267	-4.037466	-4.475356	-3.821079	-4.521192	-5.636406	-3.307938	-3.547396	-4.104700	-3.406994	-3.980924	-4.481061	-2.943450	-3.027357	-3.506604	-3.159562	-3.404028	-4.087789	-2.893942	-2.821051	-2.945891	-3.460981	-2.577049	-2.774679	-2.505253	
FBgn0015321	-2.564533	-4.938404	-5.865251	-4.592803	-4.442925	-5.233169	-4.953135	-3.720102	-3.884854	-4.286834	-4.312088	-4.429756	-5.221507	-3.449140	-3.715854	-3.924454	-3.542828	-3.867617	-4.329768	-2.985537	-3.064839	-3.376309	-3.240974	-3.554472	-3.926456	-2.916946	-2.767497	-2.973443	-3.359924	-2.579412	-2.761475	-2.407357	
FBgn0015324	-2.937130	-4.666402	-4.645183	-4.242807	-4.389891	-4.033943	-4.636620	-3.729467	-4.130393	-3.267147	-4.101330	-4.331907	-4.029981	-3.295150	-3.698091	-3.504759	-3.666882	-4.038785	-4.017536	-3.261106	-3.402813	-3.466627	-3.368110	-3.340383	-3.664184	-3.191925	-2.854787	-3.178905	-3.445224	-2.796384	-2.973080	-2.186014	
FBgn0015331	-18.774349	-4.402673	-16.197095	-1.893549	-14.221699	-18.011495	-5.715976	-2.405278	-7.213039	-6.978829	-1.595121	-15.538364	-17.230746	-3.451014	-1.336937	-15.876694	-3.053816	-5.829469	-7.169886	-3.843611	-3.091215	-9.325081	-3.578262	-2.941632	-15.459667	-4.185670	-5.279372	-4.092931	-11.247397	-5.780641	-5.292587	-6.812749	
FBgn0015338	-5.038717	-5.740425	-6.017217	-0.558931	-4.695140	-5.331112	-5.841276	-3.116653	-5.445710	-4.779522	-3.474690	-5.521610	-6.992854	-2.574113	-3.532567	-5.365696	-4.990312	-5.294872	-6.400146	-3.987215	-4.070771	-5.174696	-3.975370	-4.257414	-5.592848	-3.921776	-4.848304	-4.702116	-5.731616	-3.329771	-3.934536	-4.667328	
FBgn0015351	-14.601213	-11.980034	-16.072237	-2.246777	-14.488204	-16.493503	-12.927752	-2.510359	-12.402912	-13.104158	-1.436884	-14.614265	-16.415506	-3.032225	-2.096337	-14.925777	-2.617271	-13.424945	-14.188286	-4.082357	-3.087446	-14.262156	-2.737228	-2.143540	-15.249590	-3.900019	-4.467512	-3.727027	-14.410754	-4.919770	-4.018272	-5.171348	
FBgn0015359	-3.423180	-3.989919	-3.652830	-3.743104	-3.482481	-3.880463	-4.044719	-3.690056	-3.714195	-3.515354	-3.818824	-3.604686	-3.768375	-3.487106	-3.600882	-3.538811	-3.511290	-3.594997	-3.651295	-3.367404	-3.103515	-3.293090	-3.466076	-3.426395	-3.457861	-3.370703	-3.083154	-3.194301	-3.268975	-3.130764	-3.145929	-2.972244	
FBgn0015360	-2.843078	-4.533847	-5.749596	-4.886658	-4.172404	-5.436077	-4.636665	-3.733108	-3.456263	-4.088026	-4.420871	-4.219874	-5.578147	-3.583738	-3.864450	-3.689336	-3.477184	-3.468286	-4.179515	-3.169051	-3.199447	-3.054572	-3.289454	-3.609442	-3.603703	-3.145642	-2.791700	-2.954380	-3.036723	-2.622109	-2.878492	-2.499670	
FBgn0015372	-3.226081	-4.253398	-4.318745	-3.904462	-3.999666	-4.479048	-4.166474	-3.403613	-3.760367	-3.899257	-3.693291	-3.501297	-4.479153	-3.537464	-3.434996	-3.647566	-3.539298	-3.382652	-3.863289	-3.227119	-3.298408	-3.422440	-3.368997	-3.393870	-3.810449	-3.163264	-3.013066	-2.978019	-3.314742	-2.839909	-3.063444	-2.663739	
FBgn0015374	-16.478764	-13.072640	-15.264727	-0.581781	-15.766846	-16.022832	-14.375124	-2.758682	-14.176591	-15.282545	-1.637332	-16.266024	-17.186512	-3.405538	-2.596881	-17.171300	-4.049223	-16.663687	-14.920391	-5.139983	-4.958336	-16.825201	-4.485561	-3.821897	-17.021474	-5.219764	-6.229014	-6.119723	-16.171267	-7.395861	-6.392255	-8.607127	
FBgn0015379	-8.919825	-10.929766	-12.307128	-0.461804	-10.675287	-12.340203	-11.231110	-2.347460	-10.016250	-10.818765	-2.131771	-10.749179	-11.261940	-2.544939	-3.867176	-10.433133	-4.693841	-10.208015	-10.855542	-4.460734	-5.577836	-9.637096	-4.365557	-5.439665	-10.376816	-5.522322	-6.367482	-5.347304	-9.766549	-6.710223	-6.180435	-7.853556	
FBgn0015391	-27.245427	-19.253289	-27.280032	-1.112327	-26.365520	-28.078447	-20.640207	-2.148579	-20.703073	-21.377037	-1.199093	-26.818935	-28.234804	-3.017674	-2.821563	-27.173668	-3.182587	-23.950472	-22.367138	-4.919418	-4.252241	-23.967595	-3.385632	-3.520971	-27.196410	-4.854282	-5.710580	-5.863202	-25.876226	-6.793547	-5.827288	-8.485982	
FBgn0015393	-31.445002	-27.746463	-8.680143	-31.309944	-26.453774	-5.109518	-11.110728	-30.612324	-27.291427	-1.773902	-13.450037	-10.676587	-0.959566	-29.267223	-2.478166	-5.223018	-15.655524	-13.081735	-1.817933	-31.052183	-3.845083	-4.126038	-14.788594	-2.733069	-3.167133	-4.678386	-17.838366	-4.555943	-4.225097	-6.337962	-4.897235	-6.870021	
FBgn0015396	-6.629682	-7.706188	-9.318327	-1.896565	-7.740691	-9.035494	-7.849984	-2.737809	-7.048270	-7.916473	-2.110516	-7.904273	-9.538374	-2.175658	-2.474204	-7.676702	-2.630746	-7.084225	-7.958870	-3.029590	-3.022728	-6.971899	-2.631430	-3.027508	-7.740924	-3.049162	-3.532850	-3.303092	-6.939034	-3.981528	-3.591115	-4.739870	
FBgn0015402	-4.470595	-3.846141	-6.612824	-4.165283	-4.031792	-6.677736	-4.242444	-2.809465	-2.720763	-4.233057	-4.068416	-4.303647	-6.796713	-3.393645	-4.419910	-4.288073	-3.075789	-3.085264	-4.623302	-2.537359	-3.221220	-3.050258	-3.317191	-4.209129	-4.444656	-3.375934	-2.521958	-3.038538	-3.335672	-2.776119	-3.372800	-2.815739	
FBgn0015477	-2.976267	-4.268924	-5.205129	-4.758040	-3.973009	-4.871078	-4.350580	-3.734739	-3.383331	-3.875868	-4.451686	-3.836765	-5.091465	-3.679155	-3.847949	-3.590910	-3.670743	-3.306527	-3.926803	-2.996377	-3.278178	-3.188712	-3.387007	-3.912885	-3.525286	-3.219016	-2.862608	-3.035157	-2.952572	-2.720432	-2.866701	-2.584223	
FBgn0015509	-3.090953	-5.061831	-5.626301	-2.378775	-4.653905	-5.553464	-5.049729	-2.783583	-4.258178	-4.689014	-4.106142	-3.515157	-5.466037	-3.671176	-2.352967	-4.212846	-3.700398	-4.252848	-4.758764	-3.368502	-2.704500	-3.774846	-3.413885	-3.727815	-4.301287	-3.361931	-2.771513	-3.318021	-3.686801	-2.712885	-3.233361	-2.907692	
FBgn0015513	-19.708177	-3.850168	-8.923601	-4.960893	-12.315020	-17.732516	-3.528330	-4.052650	-6.175019	-3.396035	-3.016808	-8.627225	-11.454186	-6.492682	-1.169266	-12.939428	-2.256020	-5.256556	-4.272443	-7.418006	-2.215838	-6.266141	-4.479907	-1.875092	-11.694851	-3.748777	-6.457319	-3.315048	-6.163388	-3.081389	-4.422118	-5.055593	
FBgn0015520	-6.764532	-6.083462	-6.219723	-0.998702	-6.764240	-7.485657	-6.680943	-2.537829	-6.784653	-7.392847	-2.170851	-7.576713	-7.481271	-2.270104	-1.461943	-7.498150	-3.726264	-6.223346	-6.985168	-6.160694	-4.771150	-6.683852	-3.996988	-4.056142	-7.051372	-5.649768	-6.077169	-6.448171	-7.002910	-6.763960	-5.304890	-6.285274	
FBgn0015521	-5.239779	-3.245288	-3.533931	-2.122774	-3.576583	-4.251552	-2.312303	-3.009308	-2.489334	-4.587797	-2.330535	-5.109859	-4.755856	-3.240462	-2.580582	-4.364606	-3.430864	-5.033984	-5.373048	-3.788608	-3.224131	-5.111243	-3.877638	-3.035478	-5.603760	-4.015366	-4.048164	-4.228218	-5.211450	-4.297443	-4.116303	-4.280287	
FBgn0015522	-2.813445	-4.719936	-5.463594	-5.382935	-4.123986	-4.197294	-4.531425	-4.194180	-3.845458	-3.665826	-4.909968	-4.100926	-3.865211	-3.705595	-3.871426	-3.197227	-3.845653	-3.626814	-3.662337	-3.189268	-3.321154	-3.018260	-3.502381	-3.563714	-3.258337	-3.180799	-2.924686	-3.120334	-2.961436	-2.783958	-2.875232	-2.513583	
FBgn0015524	-6.628097	-3.745872	-4.793469	-6.262211	-3.529186	-3.396821	-3.611544	-4.120273	-3.205208	-3.025736	-5.052936	-3.378046	-3.526174	-4.300069	-4.025701	-2.232655	-3.942221	-2.985281	-3.438270	-3.771566	-3.831253	-2.520721	-4.015994	-4.449508	-2.623430	-3.381487	-3.561085	-3.727472	-2.666826	-3.736554	-3.771296	-3.542040	
FBgn0015527	-22.114610	-10.727698	-21.221774	-0.496417	-20.627317	-21.609509	-12.186717	-2.878748	-14.374064	-13.962486	-1.662094	-21.731701	-22.303491	-3.828210	-3.167407	-22.242794	-3.982405	-16.210670	-14.597274	-5.855809	-5.153539	-15.932043	-4.181295	-3.460493	-22.307999	-5.412822	-7.776568	-6.401468	-21.159050	-8.171523	-7.433697	-9.585890	
FBgn0015542	-5.527656	-3.594477	-3.253956	-3.607291	-3.947317	-2.261487	-3.318844	-3.922084	-4.055259	-3.183030	-3.040208	-3.433336	-2.630284	-3.788913	-3.217235	-2.058641	-3.477839	-4.401741	-3.484730	-4.439787	-4.031391	-4.274201	-3.552987	-3.658008	-3.546965	-3.593974	-4.281135	-4.213383	-4.391150	-4.553823	-3.458199	-4.507035	
FBgn0015544	-3.735506	-4.951515	-6.531938	-1.937051	-4.927735	-6.598714	-5.119108	-3.090635	-4.130034	-4.905391	-3.142880	-4.941226	-6.690817	-3.156295	-3.138153	-4.791307	-2.962737	-4.227043	-4.867051	-3.160094	-2.901880	-4.065620	-3.128263	-3.033295	-4.843857	-3.182113	-2.941576	-2.970824	-4.021999	-3.077586	-3.020049	-3.046570	
FBgn0015546	-5.560444	-8.111464	-9.787112	-2.064277	-7.656999	-9.580429	-8.280596	-2.097175	-7.069774	-7.797591	-1.903959	-7.902022	-9.692840	-2.267660	-2.731024	-7.410441	-2.663811	-7.003890	-7.907594	-3.040855	-3.065342	-6.731806	-2.505320	-2.817875	-7.469406	-3.537359	-3.869352	-3.996491	-6.688349	-4.219387	-3.793911	-4.608276	
FBgn0015550	-42.502709	-19.665266	-6.773731	-41.944873	-19.657412	-11.676195	-6.964101	-22.984545	-18.881237	-3.714191	-10.014813	-7.470591	-0.890035	-22.375272	-4.739867	-10.000222	-10.034809	-7.855758	-1.248743	-22.099750	-5.843185	-5.724567	-10.088263	-2.723284	-2.297626	-7.101302	-10.916584	-3.650314	-3.163813	-6.901284	-3.964517	-5.348484	
FBgn0015553	-4.697909	-5.016713	-7.650360	-4.237879	-5.012208	-7.722178	-5.102404	-3.001756	-4.113733	-4.881771	-3.661549	-5.027911	-7.629866	-2.998049	-3.013664	-5.084818	-2.788135	-4.265657	-5.017691	-2.800757	-2.728074	-4.166942	-2.683858	-2.954124	-5.070415	-2.829242	-2.651273	-2.604984	-4.216757	-2.888202	-2.705192	-2.931743	
FBgn0015562	-2.975001	-4.448634	-5.944113	-4.440106	-4.201026	-5.749188	-4.606535	-3.553784	-3.510422	-4.162099	-4.178372	-4.235039	-5.799388	-3.435789	-3.714759	-3.950624	-3.366377	-3.436219	-4.246801	-2.952936	-3.126054	-3.331719	-3.234229	-3.465514	-3.934366	-3.060297	-2.797451	-2.960169	-3.247581	-2.557804	-2.917564	-2.539611	
FBgn0015565	-2.934053	-4.571173	-5.523562	-4.535109	-4.266251	-5.093795	-4.514996	-3.674215	-3.663736	-4.006675	-4.116585	-4.130766	-4.959055	-3.446066	-3.677379	-3.793123	-3.435211	-3.593820	-4.035788	-3.010243	-3.236320	-3.270581	-3.216473	-3.455903	-3.769203	-3.084757	-2.857453	-2.981087	-3.178571	-2.685887	-2.852263	-2.497701	
FBgn0015567	-6.270317	-3.852557	-4.167707	-6.775460	-3.070651	-4.399255	-3.416331	-4.897921	-3.424714	-3.296968	-4.686572	-2.755962	-3.916100	-4.128083	-3.992300	-2.552118	-3.973606	-2.703742	-3.007776	-4.671213	-3.533334	-3.011037	-3.629496	-3.715022	-2.651306	-3.708291	-3.725645	-3.537896	-2.748949	-3.492315	-3.252496	-3.462616	
FBgn0015568	-3.590866	-5.257463	-4.997006	-5.724349	-4.681530	-2.829027	-4.810874	-4.783101	-4.354151	-2.790745	-5.393827	-4.457084	-2.693221	-4.483508	-3.593117	-2.454143	-4.358723	-4.100098	-2.782659	-3.881041	-3.677909	-2.840859	-4.168988	-3.412616	-2.472513	-3.476116	-3.568895	-3.437791	-2.940016	-3.325010	-3.305412	-3.112582	
FBgn0015573	-14.991011	-16.131104	-16.955219	-0.262676	-15.786361	-16.788201	-16.451250	-3.368231	-15.453810	-15.748390	-2.449429	-15.982871	-16.786012	-3.428474	-3.418558	-15.978720	-5.635700	-16.080132	-16.164017	-3.861064	-6.022260	-15.680516	-5.543812	-5.270036	-16.289918	-6.435718	-8.622764	-5.072282	-15.375703	-9.959392	-7.099388	-14.523083	
FBgn0015575	-7.376362	-7.436612	-5.217084	-8.163494	-6.792777	-2.544092	-5.739352	-7.868839	-7.255812	-2.760081	-6.325314	-5.575631	-1.754646	-7.589234	-2.500057	-3.360720	-6.639631	-5.944303	-2.151143	-7.398208	-3.455247	-3.408775	-6.620407	-2.483725	-2.618809	-3.415179	-6.927607	-2.469591	-3.047656	-4.524282	-3.817944	-4.826914	
FBgn0015582	-9.926937	-9.270040	-5.553033	-10.543675	-8.107972	-2.303442	-5.750541	-10.386941	-8.447756	-2.741057	-6.293779	-5.533987	-1.707384	-9.655154	-3.318307	-2.214412	-7.313905	-6.043729	-2.452958	-9.740857	-2.574445	-3.410460	-6.816798	-3.574504	-2.122297	-4.141654	-7.254046	-3.266860	-3.517757	-4.857204	-4.148461	-3.219333	
FBgn0015589	-27.411990	-27.739507	-25.248558	-28.333874	-27.385892	-1.980430	-26.028633	-27.770139	-27.405990	-3.454021	-26.674949	-25.640362	-2.113757	-27.803569	-5.404716	-0.951880	-27.252043	-26.549659	-3.069603	-27.412924	-6.207784	-2.902513	-27.339494	-5.813619	-1.798729	-4.557133	-27.012841	-7.400525	-3.470268	-6.276767	-5.764219	-11.066496	
FBgn0015602	-15.343426	-16.328384	-18.394099	-0.741110	-16.487757	-18.533767	-16.883225	-2.209588	-15.776534	-16.573917	-1.347291	-16.708274	-18.835649	-3.077206	-3.133332	-16.505811	-4.440241	-15.893048	-16.908094	-4.974377	-4.310807	-15.714166	-4.809400	-4.076198	-16.588116	-5.822131	-6.957460	-6.538054	-15.750234	-7.135093	-7.569737	-8.882007	
FBgn0015609	-7.810941	-6.665397	-7.524052	-7.354927	-6.380132	-5.551397	-6.830064	-5.218408	-5.961128	-6.002301	-6.218080	-6.395495	-5.930373	-6.326781	-6.634016	-0.171024	-5.114563	-6.026807	-6.254691	-5.256479	-5.369815	-4.952002	-6.006558	-6.191516	-2.627594	-6.155935	-5.190109	-5.344638	-5.935334	-5.634690	-6.508321	-5.632868	
FBgn0015610	-29.808039	-29.746292	-31.246364	-0.066033	-30.822486	-31.692657	-30.567102	-4.711973	-30.630718	-30.824995	-3.226534	-31.119654	-31.924184	-5.043759	-4.920024	-30.842374	-7.258134	-30.482109	-30.997603	-8.997129	-9.124962	-30.262267	-8.916407	-8.198548	-30.740605	-9.084670	-12.628343	-12.456559	-30.228728	-13.677288	-13.403507	-17.609949	
FBgn0015614	-2.765910	-4.714234	-5.582611	-4.778601	-4.345015	-4.872225	-4.678185	-3.868878	-3.754786	-4.071678	-4.324026	-4.213261	-4.775472	-3.464609	-3.761716	-3.767486	-3.483854	-3.699733	-4.011305	-3.018920	-3.161033	-3.270990	-3.287231	-3.542174	-3.694629	-2.971751	-2.898549	-2.995578	-3.195675	-2.661353	-2.800345	-2.421785	
FBgn0015615	-19.233968	-6.316076	-18.219532	-4.260720	-12.950171	-19.679187	-8.206640	-2.242455	-7.985497	-8.861548	-2.002786	-13.714198	-19.902396	-3.474735	-2.329656	-14.523944	-1.946392	-9.441652	-9.985104	-3.414630	-2.929910	-10.193053	-2.805852	-2.062453	-14.571486	-3.350185	-3.206336	-2.828346	-10.953813	-4.165767	-3.377024	-4.370096	
FBgn0015617	-3.046301	-4.411396	-5.373214	-4.437752	-4.154110	-5.465032	-4.271936	-3.728778	-3.583039	-4.028286	-4.143487	-3.986449	-5.221058	-3.451132	-3.695051	-3.858230	-3.415650	-3.500603	-3.895026	-3.169199	-3.050353	-3.323519	-3.235874	-3.466696	-3.666055	-3.075312	-2.902876	-2.992407	-3.104016	-2.634937	-2.828978	-2.643845	
FBgn0015618	-18.501983	-15.186564	-19.549769	-1.966412	-17.960298	-19.699314	-16.366317	-2.066805	-16.128031	-16.663054	-1.172986	-18.364741	-20.087156	-2.990329	-2.769035	-18.623195	-2.421912	-17.098532	-17.777154	-3.976715	-3.739896	-17.331008	-3.178471	-2.633945	-18.754988	-4.407057	-4.361282	-3.740337	-17.846699	-5.369514	-4.567870	-5.959317	
FBgn0015621	-7.392912	-9.887887	-11.404909	-1.479831	-9.447842	-11.215181	-9.943647	-2.215079	-8.685787	-9.476252	-2.062601	-9.512641	-11.294548	-3.074544	-2.288294	-9.129138	-2.486772	-8.793513	-9.579005	-3.374652	-3.265533	-8.419213	-2.742524	-2.665204	-9.168732	-3.329786	-4.211136	-3.458899	-8.379686	-5.710245	-4.792754	-5.776696	
FBgn0015622	-8.077823	-3.560528	-5.031873	-4.766744	-4.515584	-4.916742	-3.163230	-2.713464	-4.137609	-2.825473	-2.864261	-4.011407	-4.082704	-4.349700	-3.350154	-3.565335	-2.559217	-4.209190	-3.441469	-3.399061	-2.847549	-4.394077	-3.023201	-2.900804	-4.143603	-4.047758	-2.943291	-2.715093	-4.896456	-3.534405	-3.493422	-3.352659	
FBgn0015623	-3.785250	-3.959344	-5.264551	-4.356140	-3.848208	-5.224664	-3.768774	-3.998907	-3.297705	-3.426496	-4.252552	-3.556479	-5.414854	-3.948169	-4.053467	-3.899868	-3.522159	-2.850681	-3.443659	-3.341401	-3.253956	-2.973179	-3.487666	-3.681808	-3.422026	-3.490464	-2.904061	-2.846271	-2.831540	-2.981782	-3.118424	-2.681039	
FBgn0015624	-6.466898	-3.481152	-5.555526	-1.401933	-5.301049	-6.095584	-3.938787	-2.627513	-5.399038	-4.793858	-1.895410	-4.421490	-5.923794	-2.219858	-1.976990	-6.351492	-3.758882	-5.201419	-5.848580	-3.681048	-5.308639	-5.431660	-2.755246	-4.123489	-6.105693	-4.340496	-5.164984	-4.828028	-5.440582	-5.587076	-5.492478	-5.311697	
FBgn0015625	-48.423485	-44.698015	-48.920859	-0.113112	-48.773643	-49.404461	-46.087965	-3.940096	-46.779552	-46.975508	-3.060694	-49.187409	-49.934413	-4.204536	-3.809046	-49.169425	-6.613772	-48.671549	-48.901409	-8.395369	-7.929423	-48.487993	-7.968336	-6.855046	-49.121849	-8.535449	-11.577923	-12.668329	-48.368924	-12.411829	-11.507106	-15.881993	
FBgn0015657	-4.038690	-3.536438	-4.359911	-4.586549	-3.526120	-4.665520	-3.757996	-4.136028	-3.071160	-3.664709	-4.301060	-3.122744	-4.839777	-3.825722	-4.147282	-3.457888	-3.371853	-3.118431	-3.693576	-3.416991	-3.362226	-3.136980	-3.448822	-3.975832	-3.448822	-3.338372	-2.752194	-2.986280	-2.764569	-3.353147	-3.309055	-2.739111	
FBgn0015664	-26.884357	-5.870195	-24.348994	-3.535062	-19.593146	-26.101992	-8.099803	-1.492213	-9.174833	-9.462820	-1.096029	-20.331632	-25.928985	-2.981106	-3.992819	-21.220743	-1.923266	-11.362879	-11.005237	-3.751294	-3.834812	-10.961296	-2.833276	-3.301691	-21.545481	-4.557479	-4.242220	-4.401862	-12.369368	-6.045916	-4.475967	-6.499867	
FBgn0015721	-46.235975	-1.802048	-31.883139	-17.848026	-14.378254	-45.645794	-2.878693	-2.061986	-3.195103	-3.375221	-5.123513	-14.723038	-35.257421	-5.339593	-3.127595	-17.304663	-2.057695	-4.593279	-4.571943	-3.580560	-1.912519	-5.153101	-4.123981	-3.623875	-17.391351	-3.858263	-3.876416	-2.835015	-6.302899	-3.502931	-4.622707	-4.940271	
FBgn0015737	-3.180410	-3.712667	-3.643698	-3.378747	-3.808387	-4.064193	-4.404763	-3.563550	-3.850497	-3.623424	-4.073909	-4.065949	-4.252054	-3.182298	-3.533329	-3.833151	-3.676774	-3.667612	-4.150149	-3.401649	-3.436587	-3.340695	-3.543452	-3.407749	-3.975235	-3.257373	-2.871398	-3.259649	-3.233333	-2.577437	-3.205654	-2.696911	
FBgn0015745	-7.481517	-4.093601	-6.955393	-1.366124	-7.484784	-8.212491	-6.609322	-2.613081	-6.675667	-7.262281	-2.546187	-8.280553	-7.993118	-1.597989	-1.868378	-7.630032	-3.241545	-7.073126	-8.396033	-3.956870	-3.498758	-7.383887	-3.810045	-3.456472	-8.040492	-4.278136	-4.383125	-3.775718	-7.094861	-5.344997	-4.426853	-6.151423	
FBgn0015754	-7.762943	-2.392487	-4.088416	-4.576637	-1.816562	-5.904484	-1.636881	-4.366774	-3.501773	-3.773331	-4.788093	-2.876711	-5.482935	-4.137168	-4.862070	-2.921706	-3.973973	-3.339056	-4.099678	-3.980201	-4.270237	-3.370098	-4.187165	-4.713039	-4.248645	-3.995149	-4.167279	-3.954928	-3.711295	-4.028741	-3.905719	-4.057761	
FBgn0015756	-6.703567	-2.243321	-4.048872	-2.425519	-4.165652	-5.673370	-3.793059	-2.842486	-3.270273	-4.472447	-1.786383	-5.057221	-5.086873	-3.275094	-2.257396	-6.399395	-2.267443	-5.672265	-6.058580	-4.677231	-3.389834	-5.976034	-3.174924	-3.400275	-6.671122	-4.556074	-3.557884	-4.672008	-6.115871	-4.800731	-4.006661	-5.280632	
FBgn0015763	-2.901290	-4.614581	-5.833969	-4.098360	-4.339505	-5.778589	-4.649055	-3.561079	-3.453044	-4.330740	-4.060199	-4.271529	-5.874826	-3.361764	-3.655802	-4.044864	-3.445277	-3.719409	-4.180448	-2.987315	-3.149927	-3.352227	-3.256801	-3.526946	-4.055459	-3.023859	-2.740476	-2.765981	-3.257755	-2.701680	-2.839310	-2.530780	
FBgn0015765	-5.041558	-6.554662	-5.847497	-7.260581	-5.982961	-1.858268	-5.774158	-6.141948	-5.679177	-2.385598	-6.481279	-5.394247	-2.043248	-5.839587	-2.465131	-2.073240	-5.790277	-5.399028	-2.897106	-5.394439	-4.650636	-2.770894	-5.478914	-3.284091	-2.440603	-4.299106	-5.121123	-4.303046	-3.230310	-4.742588	-3.922155	-4.544392	
FBgn0015772	-4.048325	-3.647371	-3.425260	-3.320236	-3.029116	-3.438407	-3.923636	-3.436652	-3.244452	-3.990980	-3.307290	-3.975762	-3.963452	-3.129780	-3.670506	-3.621296	-3.452416	-3.505820	-3.903049	-3.391023	-3.202163	-3.743858	-3.147168	-3.492496	-3.872881	-3.552448	-3.026219	-3.358608	-3.698760	-3.395146	-3.405674	-2.993539	
FBgn0015773	-16.789724	-12.196973	-15.568774	-1.999933	-11.981206	-15.860828	-13.030470	-2.250415	-11.375394	-12.935584	-1.022950	-12.914252	-15.719259	-3.809679	-3.182311	-12.806901	-2.207904	-12.802358	-13.916457	-4.468768	-3.464376	-12.514672	-3.300911	-2.381472	-14.651455	-4.960117	-4.340125	-3.848115	-14.659261	-6.001150	-4.841913	-6.033247	
FBgn0015774	-16.685231	-16.106105	-2.842638	-17.329036	-15.548421	-5.860929	-4.423947	-16.408600	-15.745255	-6.493807	-4.450808	-4.496463	-1.269918	-16.239770	-2.741264	-9.010784	-6.554143	-6.043346	-2.139197	-16.440868	-3.848741	-9.465265	-6.074511	-1.357486	-2.831304	-5.962301	-8.501363	-3.111487	-3.816121	-7.709868	-4.091355	-4.696025	
FBgn0015776	-6.086585	-6.993049	-6.691422	-7.419008	-6.685576	-1.731492	-6.684816	-6.796724	-6.551608	-2.438993	-7.078644	-6.399634	-2.151174	-6.558430	-2.421540	-1.834716	-6.562295	-6.360618	-2.970507	-6.203482	-4.424459	-2.713315	-6.331197	-3.357476	-2.669791	-3.285545	-5.990759	-4.757129	-3.115315	-4.796699	-4.526214	-5.431253	
FBgn0015777	-17.095492	-2.767160	-6.639795	-7.495093	-4.445773	-6.712420	-2.962805	-3.121711	-3.553434	-2.236878	-3.859982	-3.901718	-4.275102	-4.945214	-3.444557	-4.027694	-2.728588	-3.774995	-2.678412	-3.864084	-2.869863	-3.163301	-4.060887	-3.234777	-4.141327	-3.900608	-4.058382	-2.393552	-3.279799	-3.739327	-3.632653	-4.336759	
FBgn0015778	-7.617729	-2.905251	-4.776949	-1.764729	-5.866344	-7.276466	-3.495175	-2.803459	-2.963663	-5.023081	-1.469496	-4.117696	-6.710366	-3.224294	-2.316981	-6.937527	-2.695675	-4.730294	-5.330721	-5.447974	-4.844283	-5.166262	-2.933297	-3.614297	-6.113860	-6.361269	-4.906809	-4.576822	-5.157766	-5.693660	-4.548092	-5.291320	
FBgn0015781	-3.082345	-4.740830	-5.350305	-4.889378	-4.342274	-3.847845	-4.670936	-3.855288	-3.849548	-3.770971	-4.444325	-4.238301	-4.067233	-3.617519	-3.720332	-3.237641	-3.556215	-3.785642	-3.857110	-3.033242	-3.162706	-3.218543	-3.387517	-3.474985	-3.423800	-3.013945	-2.937275	-3.076546	-3.244537	-2.685758	-2.837526	-2.574669	
FBgn0015789	-5.818916	-5.621955	-6.264185	-0.821632	-5.821869	-6.084255	-5.994953	-1.747267	-6.217931	-6.666140	-1.751438	-6.803757	-7.263460	-2.779508	-3.146202	-6.798403	-4.629810	-6.806969	-6.752451	-4.158420	-4.886729	-6.159115	-4.268581	-5.375705	-6.589524	-5.401091	-5.272276	-5.289411	-6.110113	-5.545004	-5.750171	-5.602739	
FBgn0015790	-3.057166	-3.154445	-2.993013	-4.289163	-3.157232	-2.313032	-3.847949	-4.290181	-4.498651	-4.036981	-4.501516	-2.507263	-3.979874	-3.371982	-3.970493	-3.968802	-4.190235	-3.594270	-4.097034	-2.878777	-3.812956	-3.552316	-4.019661	-3.466880	-3.765441	-3.687031	-3.128739	-3.478421	-3.651265	-3.467840	-3.650678	-3.310574	
FBgn0015791	-3.461697	-2.440584	-2.416572	-3.707277	-2.797947	-3.547365	-3.725507	-4.127669	-4.020092	-3.988348	-3.672839	-3.895981	-3.500081	-3.867846	-3.758219	-4.133427	-3.924508	-3.898245	-3.675744	-3.296812	-3.815899	-3.719595	-3.831452	-4.001466	-3.833507	-3.087157	-3.343276	-3.436130	-3.342761	-3.404900	-3.509572	-3.139579	
FBgn0015793	-4.955593	-3.591776	-3.487236	-3.967539	-2.579866	-3.268747	-3.750523	-3.443268	-3.791363	-3.446908	-2.736330	-3.349661	-3.297475	-3.738904	-3.211677	-3.400736	-3.243372	-3.473965	-3.452851	-3.396133	-3.431661	-3.936417	-3.331530	-3.442709	-3.773185	-3.390049	-3.559071	-3.502996	-4.136176	-3.848500	-3.632036	-3.724569	
FBgn0015794	-12.197108	-10.056410	-4.609707	-13.008573	-9.037570	-2.814779	-5.498644	-11.956309	-9.656264	-2.185594	-7.413420	-5.369572	-1.458104	-11.134609	-3.830032	-2.984821	-6.552835	-5.648769	-1.689728	-11.564008	-4.574298	-3.391979	-5.817903	-3.469890	-2.342178	-4.929110	-8.349951	-4.364000	-3.086640	-2.805771	-4.621094	-5.705635	
FBgn0015795	-11.719038	-4.379056	-4.618660	-5.066481	-6.571321	-2.670077	-4.239402	-4.568160	-5.174547	-3.024322	-3.527969	-4.911806	-2.658198	-5.471863	-1.742206	-4.457508	-4.520060	-4.841544	-2.315849	-5.784188	-2.022134	-3.879540	-3.967803	-2.264730	-4.231886	-3.730380	-5.010927	-4.595521	-3.208090	-4.571936	-4.043830	-5.534408	
FBgn0015796	-4.408646	-3.339434	-2.901296	-4.203391	-3.271860	-2.113199	-2.826123	-4.341458	-3.975684	-4.050125	-3.523373	-3.533184	-2.673692	-4.425543	-2.245951	-3.007813	-4.212964	-3.819645	-4.157112	-4.043036	-4.051837	-3.508748	-4.234599	-4.070417	-3.926527	-4.091871	-3.827416	-3.958307	-3.559200	-3.839506	-3.967136	-3.675016	
FBgn0015797	-13.225741	-9.269440	-5.231215	-13.445156	-8.342180	-2.565323	-5.492746	-10.166147	-8.653350	-2.401762	-6.198436	-4.857792	-1.971587	-9.845881	-4.523157	-1.436715	-7.023210	-5.797077	-2.952146	-9.685285	-5.236017	-2.850977	-5.751498	-4.471678	-1.979285	-4.765860	-7.432107	-5.966584	-3.375767	-6.556558	-5.080488	-2.309773	
FBgn0015799	-10.979265	-2.680819	-10.757498	-9.695231	-3.939995	-11.268821	-3.441216	-2.612513	-2.562220	-3.758920	-6.200002	-4.477269	-11.285790	-3.843310	-5.704193	-5.086235	-2.325505	-3.312108	-4.365644	-2.377092	-2.746847	-3.597904	-3.511131	-4.849593	-5.638161	-3.918635	-2.692450	-2.715957	-4.312756	-3.058750	-3.938120	-2.886793	
FBgn0015801	-23.867497	-24.694696	-23.575492	-25.352417	-24.196718	-0.889493	-24.066696	-24.441635	-24.370336	-3.179659	-24.696364	-23.634226	-2.809867	-24.145540	-4.837090	-0.980595	-24.192827	-23.994451	-4.790242	-23.864634	-7.167287	-3.604214	-23.999036	-6.651020	-2.926636	-5.033042	-23.608567	-8.721801	-5.337467	-7.288543	-6.936689	-14.947282	
FBgn0015805	-47.303328	-38.099073	-46.615600	-0.520121	-45.659087	-47.449839	-38.512784	-2.468528	-40.849348	-40.228246	-1.934599	-46.697008	-48.092032	-3.296956	-2.297965	-47.197507	-5.015036	-40.023757	-40.572243	-5.911439	-5.070062	-43.756899	-6.465571	-4.034899	-47.719676	-5.780377	-8.386654	-7.966068	-45.160597	-8.543148	-8.692084	-12.330085	
FBgn0015806	-8.392154	-2.642688	-2.908424	-6.075390	-4.301987	-6.434468	-2.582959	-3.574208	-2.848707	-2.907059	-2.935186	-3.262356	-3.888193	-4.995322	-4.156783	-4.413189	-3.648622	-2.289604	-3.163759	-4.199215	-3.835830	-3.489997	-3.387956	-3.266175	-4.262948	-4.127449	-3.614909	-3.563926	-3.353485	-3.916052	-3.887937	-3.706402	
FBgn0015808	-9.710283	-7.344110	-4.097942	-10.133331	-6.005739	-4.199216	-4.639868	-9.079300	-6.608440	-2.771048	-5.718294	-4.228643	-2.353922	-8.264453	-4.004319	-3.316497	-4.917426	-4.631344	-1.989715	-9.025454	-2.233868	-3.741751	-4.401593	-3.621456	-2.567808	-4.126334	-5.805031	-2.585224	-2.258615	-3.496089	-3.276235	-2.877605	
FBgn0015816	-15.205714	-14.199731	-7.296661	-15.118052	-12.980302	-1.160511	-8.687479	-15.285913	-13.851546	-2.531891	-8.562851	-8.882013	-1.089774	-14.688823	-3.917851	-2.630777	-9.313122	-8.847165	-2.753334	-14.537513	-5.398422	-4.309386	-8.833316	-3.992768	-2.881661	-5.122229	-11.853865	-5.771415	-4.737986	-7.684181	-5.935749	-8.148615	
FBgn0015818	-16.938374	-11.047356	-16.547211	-0.781009	-15.329140	-17.038809	-11.993251	-2.206209	-12.173370	-12.479365	-1.844581	-16.096899	-17.958714	-2.197658	-2.757956	-16.738158	-3.652563	-13.837511	-14.494175	-4.843184	-4.469009	-14.538361	-4.111253	-3.841722	-16.650669	-5.053392	-5.799178	-5.543723	-15.516110	-6.997439	-6.511957	-7.619485	
FBgn0015828	-4.605754	-3.983480	-6.735621	-4.179260	-4.138277	-7.043000	-4.009652	-2.941206	-3.345957	-4.001728	-3.633516	-4.190375	-6.866105	-3.350369	-3.365530	-4.098510	-3.070598	-3.343387	-4.067459	-2.814882	-3.035621	-3.397465	-3.140157	-3.294582	-4.296064	-2.996039	-2.864023	-2.980493	-3.263589	-2.839449	-3.129148	-2.950565	
FBgn0015829	-30.086320	-25.605478	-30.436351	-0.221763	-28.914368	-30.797042	-27.206649	-3.464048	-28.146335	-27.360433	-2.537602	-30.454783	-31.030333	-3.761314	-3.091254	-30.357035	-5.543630	-29.708660	-30.575621	-6.687186	-6.314575	-30.151514	-5.529126	-4.943167	-30.585127	-6.925113	-8.671883	-8.048098	-29.963515	-9.503136	-8.502930	-11.000422	
FBgn0015834	-14.971288	-14.533966	-16.133758	-0.311437	-15.644011	-16.905211	-15.676792	-2.811706	-15.542320	-16.029591	-2.334993	-15.813542	-17.276000	-3.708905	-2.919954	-15.571837	-4.798774	-15.580665	-16.022516	-4.951313	-5.255772	-15.490663	-5.634299	-5.352013	-16.241773	-6.163055	-7.916975	-7.529686	-15.269258	-8.984393	-8.380145	-10.018868	
FBgn0015838	-17.912111	-2.225152	-5.029902	-12.735696	-4.572278	-13.325301	-2.088407	-4.150482	-2.893198	-2.055556	-5.865121	-3.262692	-5.370880	-6.156793	-7.092490	-4.377987	-3.791544	-2.396160	-2.364119	-4.597335	-3.587796	-2.617059	-4.989627	-5.545054	-3.824635	-5.363327	-3.925670	-3.928441	-2.791805	-4.179820	-4.815346	-4.512115	
FBgn0015844	-2.956994	-4.613550	-5.516437	-3.909122	-4.273987	-5.380451	-4.603157	-3.550455	-3.698416	-4.152199	-3.743953	-4.199654	-5.216229	-3.361921	-3.477951	-3.877581	-3.354798	-3.796530	-4.166870	-3.035401	-3.070421	-3.461317	-3.259638	-3.372854	-3.895636	-3.025859	-2.896102	-2.800995	-3.347422	-2.708721	-2.951149	-2.581909	
FBgn0015903	-18.968466	-1.566110	-12.545447	-3.131548	-9.725570	-18.275572	-2.711813	-2.373038	-4.459383	-4.178372	-1.812678	-9.809371	-14.939753	-3.790357	-2.835483	-12.400174	-2.751166	-4.733770	-5.190968	-4.256084	-3.431241	-5.777971	-3.802257	-2.363663	-12.362294	-4.097403	-4.704037	-3.604495	-6.193340	-5.440970	-4.513710	-6.251995	
FBgn0015905	-5.770626	-3.387170	-4.581814	-4.883806	-3.839998	-5.940751	-3.115856	-4.007320	-3.172343	-3.465144	-3.344353	-3.401118	-5.090401	-4.047400	-3.197869	-4.328040	-3.063798	-3.009420	-3.286825	-4.226399	-3.624780	-3.725024	-3.360340	-2.568575	-3.562787	-3.332625	-3.703043	-2.683527	-3.260834	-3.835994	-2.590803	-3.294131	
FBgn0015919	-10.461196	-3.263214	-4.694201	-7.194569	-3.674749	-6.034890	-2.733569	-3.939618	-2.998320	-2.820861	-4.493111	-2.926322	-3.857723	-4.537042	-4.005869	-3.550929	-3.599011	-2.942419	-2.426517	-4.412889	-3.501106	-2.987312	-4.194662	-3.821315	-2.956928	-3.319829	-3.964413	-3.418029	-2.942460	-3.278763	-3.781657	-3.338809	
FBgn0015924	-11.451803	-2.269540	-10.203689	-10.898291	-3.381660	-11.212489	-2.654528	-4.001243	-2.171781	-2.599821	-7.571095	-4.000494	-10.730903	-4.770937	-5.857796	-4.351476	-3.103220	-2.397390	-3.443492	-3.787280	-3.415430	-2.738666	-4.337796	-6.001578	-4.670856	-4.516105	-2.792228	-3.659320	-3.092445	-3.426447	-4.415684	-3.175242	
FBgn0015925	-30.539385	-30.825664	-31.987483	-0.108120	-31.274164	-32.356576	-31.670364	-3.325607	-30.933752	-31.697191	-3.289807	-31.770230	-32.502884	-4.477063	-4.173795	-31.514342	-7.262674	-31.465759	-31.684504	-8.292919	-8.174138	-31.156083	-7.636142	-7.437900	-31.498603	-8.722909	-11.197753	-11.151844	-30.918206	-12.342400	-11.794749	-15.912920	
FBgn0015926	-2.618095	-4.912744	-6.737863	-4.919973	-4.391402	-6.574551	-4.982264	-3.621791	-3.713116	-4.458690	-4.532165	-4.356995	-6.523175	-3.424271	-3.676494	-4.222384	-3.544845	-3.629657	-4.475278	-2.915088	-3.131623	-3.306601	-3.230350	-3.543932	-3.989483	-2.800542	-2.769741	-2.940693	-3.293647	-2.661778	-2.826044	-2.306783	
FBgn0015929	-29.115432	-22.921695	-30.389692	-7.740588	-28.070590	-30.744534	-24.501672	-1.912403	-24.340505	-24.677527	-2.109058	-28.797040	-30.855404	-3.807238	-2.536469	-29.256134	-1.683655	-24.979183	-26.448161	-3.511459	-2.783786	-25.477053	-3.004078	-2.147593	-29.435691	-3.818670	-3.450580	-2.619681	-27.375148	-4.344385	-3.293420	-4.731183	
FBgn0015930	-5.240512	-6.252202	-6.749889	-1.122135	-6.159997	-6.702218	-6.356570	-2.257633	-5.841668	-6.192368	-1.683689	-6.172336	-6.930582	-2.579525	-1.984459	-6.004575	-3.921520	-5.795209	-6.224870	-4.373960	-3.673452	-5.587243	-4.489216	-4.082440	-6.056141	-4.809391	-4.893491	-4.955282	-5.458789	-4.949033	-4.981629	-4.710334	
FBgn0015933	-3.924296	-4.030457	-4.011905	-4.792478	-3.455659	-3.402857	-3.594695	-3.983807	-3.839199	-3.017039	-4.358610	-3.382920	-3.356844	-3.959333	-3.602811	-3.012659	-3.749348	-3.688549	-3.430701	-3.535720	-3.533544	-2.997124	-3.667092	-3.084295	-3.072763	-2.981086	-3.361651	-3.381737	-3.184345	-3.324381	-3.350370	-3.244903	
FBgn0015949	-3.398376	-4.025162	-4.270957	-2.520012	-4.035384	-4.446906	-4.228067	-3.199327	-3.894340	-4.119384	-3.029571	-4.120891	-4.447116	-3.259788	-3.293970	-4.023152	-3.450815	-3.792961	-3.993673	-3.270348	-3.384932	-3.631690	-3.404692	-3.437571	-3.926813	-3.216809	-3.161229	-3.200301	-3.484818	-2.968464	-3.148251	-2.830800	
FBgn0015954	-17.873939	-2.191125	-5.370726	-10.662843	-6.831466	-14.552575	-2.124953	-3.381152	-3.867806	-2.891459	-1.749580	-4.167157	-6.561601	-7.363701	-6.211780	-7.826118	-2.627360	-3.689221	-3.183604	-5.617293	-3.897859	-4.469641	-2.917595	-2.244972	-5.715921	-6.152159	-3.589931	-3.145981	-4.294431	-5.123639	-4.143788	-4.324251	
FBgn0016031	-4.563461	-3.664483	-3.309808	-4.892193	-3.836796	-3.467136	-3.403127	-4.613343	-3.960665	-3.187135	-4.112435	-3.334939	-3.202401	-4.343961	-3.655425	-3.337377	-4.086328	-3.042632	-2.661931	-3.985089	-3.496863	-2.812358	-4.003593	-3.464106	-2.796945	-3.572594	-3.888357	-3.354444	-2.610039	-3.804555	-3.394883	-3.507743	
FBgn0016034	-2.686650	-4.853433	-6.088040	-5.005933	-4.386070	-5.638671	-4.940157	-3.827260	-3.802994	-4.347361	-4.563391	-4.331524	-5.638816	-3.475496	-3.832928	-3.871533	-3.608452	-3.698137	-4.277425	-2.917000	-3.147149	-3.375045	-3.243595	-3.629711	-3.768802	-2.958616	-2.778179	-2.956355	-3.237275	-2.548475	-2.743233	-2.294046	
FBgn0016038	-4.034835	-4.377396	-4.269846	-5.541713	-3.927474	-3.864849	-3.808704	-4.642011	-3.895032	-3.217630	-4.686094	-3.328933	-3.381991	-4.442241	-3.915761	-2.682818	-4.291680	-3.394718	-3.108875	-4.047945	-3.519456	-2.888202	-3.759200	-3.598299	-2.594068	-3.577508	-3.638140	-3.429087	-2.282230	-3.246095	-3.132189	-3.024235	
FBgn0016041	-2.992754	-4.527157	-4.794423	-4.528723	-4.022646	-4.118767	-4.489762	-3.856551	-3.723029	-3.668645	-4.356924	-4.073206	-4.161830	-3.666692	-3.804560	-3.211673	-3.554538	-3.776538	-3.815194	-3.182460	-3.220957	-3.074581	-3.515592	-3.638954	-3.249854	-3.132577	-2.929255	-3.088456	-3.115783	-2.791455	-3.010440	-2.567387	
FBgn0016054	-8.561607	-3.013879	-8.022662	-3.701555	-4.511804	-9.118267	-3.380373	-3.174147	-3.094068	-3.556446	-3.182464	-4.693091	-8.446382	-3.150358	-2.611660	-5.293465	-2.840369	-3.644222	-4.138831	-3.176735	-3.118589	-3.832820	-3.085073	-3.031970	-5.440460	-3.118089	-3.011104	-2.806765	-4.257183	-3.171897	-3.077939	-3.494178	
FBgn0016059	-3.977389	-3.176424	-3.170557	-3.338945	-2.905098	-4.211701	-3.868787	-3.414186	-3.208390	-3.954467	-3.573031	-3.705565	-4.010339	-3.715487	-3.810286	-4.034592	-3.758656	-3.285286	-4.152416	-3.204834	-3.790052	-3.563096	-3.481583	-3.941528	-3.889372	-3.608713	-2.946672	-2.833002	-3.145200	-3.204490	-2.990060	-3.405357	
FBgn0016061	-4.032849	-3.747282	-3.308995	-4.153328	-3.459788	-3.111842	-3.659681	-3.994123	-3.737681	-3.139976	-3.901422	-3.458983	-2.869048	-3.550932	-3.490952	-3.237242	-3.534773	-3.669691	-3.338527	-3.753953	-3.506362	-3.530554	-3.683548	-3.076397	-3.378588	-3.657018	-3.505968	-3.265567	-3.364441	-3.292702	-3.416845	-3.335928	
FBgn0016070	-2.775495	-4.727140	-5.618438	-4.783436	-4.261917	-5.118206	-4.608531	-3.837947	-3.751465	-4.091787	-4.400378	-4.146479	-5.064969	-3.559204	-3.804248	-3.848871	-3.546791	-3.592908	-3.994086	-3.006968	-3.155633	-3.288037	-3.316094	-3.492661	-3.714763	-2.982507	-2.814682	-2.923981	-3.139070	-2.653881	-2.809610	-2.463309	
FBgn0016078	-6.509902	-6.916261	-6.302267	-7.652035	-6.801246	-1.061115	-7.126433	-7.226431	-7.126039	-2.291144	-7.520529	-6.889706	-2.504255	-6.915252	-2.808038	-1.783601	-7.157129	-6.988391	-3.367316	-6.636238	-6.222830	-3.023428	-6.904355	-3.696586	-2.559092	-4.523709	-6.414558	-5.523980	-4.213888	-6.375676	-5.187514	-6.191092	
FBgn0016119	-17.346866	-17.605213	-17.863798	-0.366721	-17.894165	-17.849782	-18.549467	-2.652500	-17.823718	-18.382365	-2.177179	-18.340135	-19.010073	-3.487249	-2.965294	-18.573376	-4.703374	-18.024461	-18.359033	-5.874786	-5.515772	-17.664199	-5.006796	-4.486806	-18.017754	-5.736631	-7.568503	-7.520713	-17.878752	-6.178877	-7.670111	-7.923566	
FBgn0016122	-13.041578	-10.407678	-12.259978	-0.992271	-9.166834	-12.174830	-11.668661	-2.153646	-10.976377	-13.266888	-1.598181	-9.860717	-11.897081	-2.963329	-2.477937	-12.472654	-3.255453	-13.175289	-12.639609	-4.557071	-3.977486	-10.605565	-3.756158	-3.377901	-11.520570	-4.406039	-5.151562	-4.836935	-12.883847	-4.543598	-5.361085	-4.760382	
FBgn0016126	-8.328229	-4.526898	-5.346146	-8.318153	-2.688105	-5.460367	-4.233666	-5.270632	-3.194718	-3.877850	-6.311947	-2.638047	-5.117485	-4.022969	-5.864981	-1.737672	-5.067625	-2.693359	-3.846684	-4.221481	-4.736564	-2.479505	-3.720796	-5.496415	-2.415759	-2.823737	-4.299800	-4.566656	-2.721785	-3.717610	-3.173084	-3.964981	
FBgn0016131	-18.019113	-4.927637	-2.928037	-14.317959	-7.711780	-16.182909	-2.220355	-7.884342	-5.909008	-2.964130	-4.049665	-2.583760	-4.585176	-8.810823	-3.806368	-8.082072	-3.913787	-2.742559	-1.730059	-7.941647	-3.839071	-4.139007	-3.914593	-2.547697	-4.036690	-4.922440	-4.733727	-2.468679	-2.556396	-5.224114	-3.555643	-3.811706	
FBgn0016132	-4.214744	-3.757600	-5.479158	-3.554879	-3.912067	-5.812465	-3.730700	-3.516542	-3.265752	-3.666992	-3.492107	-4.232234	-5.680424	-3.345314	-3.428192	-3.704738	-3.359849	-3.191215	-3.749782	-3.377644	-3.380904	-3.322045	-2.926930	-3.224017	-3.949121	-3.452616	-3.180999	-2.773480	-3.098750	-3.069522	-2.985071	-2.917004	
FBgn0016641	-4.775233	-4.535966	-3.350743	-5.822588	-4.059400	-2.940593	-3.775633	-5.263317	-4.664080	-2.787481	-5.032469	-3.593042	-2.481708	-5.374176	-3.361480	-2.990525	-4.766198	-3.737579	-2.531946	-4.627732	-3.966422	-2.971669	-4.814127	-3.206047	-2.400715	-4.238561	-3.912879	-3.270863	-2.412455	-4.126949	-3.258348	-3.973824	
FBgn0016672	-5.145652	-3.444506	-4.840381	-5.247983	-3.609524	-5.313838	-3.268113	-3.829381	-3.297902	-3.452303	-4.047189	-3.457274	-4.942251	-3.589737	-3.458369	-4.131180	-3.149604	-3.018189	-3.419510	-3.731651	-3.205941	-3.604250	-3.057243	-3.086328	-3.722020	-3.281273	-3.126281	-2.726079	-2.989256	-3.482016	-2.881067	-3.212098	
FBgn0016685	-20.497018	-17.439511	-20.827408	-0.201409	-20.633210	-21.286358	-18.464500	-3.596767	-18.775804	-19.307983	-2.709542	-21.095493	-22.380088	-3.587896	-3.281791	-21.704674	-5.381360	-20.753472	-21.558645	-6.171607	-6.273391	-20.899054	-5.680245	-4.716722	-21.519495	-6.746439	-8.860894	-7.656861	-20.820187	-8.502668	-8.179468	-10.854165	
FBgn0016687	-5.219886	-3.505079	-4.646220	-4.418582	-3.306444	-5.212810	-3.558777	-3.066832	-3.449225	-3.724562	-3.320745	-3.525725	-5.036823	-2.888266	-3.702134	-3.384891	-2.769466	-3.521445	-3.879109	-2.655136	-3.260661	-3.625152	-3.397912	-3.524942	-3.714108	-3.611581	-3.433931	-2.784289	-3.747211	-3.363058	-3.238649	-3.518951	
FBgn0016691	-5.788273	-7.356881	-7.915343	-1.424490	-6.987867	-7.710389	-7.423534	-0.981770	-7.038076	-7.034992	-2.566158	-7.168877	-8.107149	-4.048000	-3.548309	-7.001641	-5.834606	-7.102040	-7.120440	-6.038418	-5.804625	-6.058669	-2.190289	-2.281268	-7.119221	-5.843133	-5.827797	-5.497982	-6.437242	-5.635708	-5.831184	-5.005403	
FBgn0016693	-26.049462	-26.424194	-22.861663	-27.104216	-26.074119	-1.369946	-23.589315	-26.608765	-26.263484	-2.012024	-24.416244	-23.628534	-1.275434	-26.351947	-3.851252	-2.648477	-26.004888	-24.499863	-2.378974	-26.105478	-5.989074	-3.685890	-25.668528	-3.895556	-2.620702	-5.260995	-25.709912	-5.950617	-4.301672	-7.357277	-5.289131	-7.590562	
FBgn0016696	-4.718816	-4.483125	-6.974267	-2.266001	-4.944470	-7.124617	-4.865181	-2.601798	-3.853739	-5.025115	-2.906003	-5.157292	-7.646625	-2.939300	-3.732407	-5.286332	-2.604709	-4.227445	-5.328777	-2.783628	-2.704863	-4.248699	-3.122365	-3.526751	-5.311074	-3.383919	-2.784349	-2.679210	-4.341152	-3.083988	-3.336793	-3.185483	
FBgn0016697	-2.510080	-5.072326	-5.865230	-4.638812	-4.489307	-5.485061	-5.045808	-3.743306	-3.940925	-4.298133	-4.301929	-4.495515	-5.367568	-3.409476	-3.681209	-3.965799	-3.483591	-3.874081	-4.338529	-2.997534	-3.142738	-3.400334	-3.192937	-3.452340	-3.947605	-2.920688	-2.816997	-2.919783	-3.375686	-2.567366	-2.770628	-2.400051	
FBgn0016698	-3.273377	-4.634044	-6.071770	-3.313532	-4.512918	-6.235485	-4.683806	-3.199282	-3.921390	-4.523781	-3.305726	-4.534315	-6.110592	-2.999363	-3.143281	-4.317956	-3.114062	-3.841145	-4.527519	-2.963510	-3.060017	-3.692247	-3.021876	-3.110095	-4.311907	-3.044450	-2.937483	-3.013265	-3.647482	-2.826644	-2.904066	-2.695547	
FBgn0016700	-12.585670	-6.265637	-7.051473	-3.080225	-7.377572	-3.099516	-5.927810	-4.164119	-6.236876	-3.611419	-3.279909	-7.205353	-3.192606	-4.792540	-1.185195	-4.337607	-4.724293	-6.282608	-4.273341	-5.594856	-2.232437	-1.965721	-5.268596	-4.593509	-5.242882	-2.505604	-5.794189	-2.911696	-6.108273	-5.408934	-4.986031	-5.788602	
FBgn0016701	-4.615045	-3.324937	-4.874705	-3.627868	-3.831005	-5.347190	-3.857598	-2.869329	-3.502232	-3.921689	-3.549375	-3.902555	-5.463473	-3.165283	-3.312151	-4.272026	-3.037981	-3.780098	-4.620904	-2.791604	-3.147822	-3.360430	-2.969663	-3.434677	-4.154630	-3.196998	-2.996345	-2.999413	-3.805441	-2.910097	-3.182000	-3.165804	
FBgn0016724	-47.330230	-43.720800	-24.037998	-48.484971	-42.425322	-0.513310	-26.440021	-45.559013	-42.673736	-2.726614	-29.019884	-26.217028	-1.900362	-43.264910	-5.033525	-2.011782	-31.134042	-28.690989	-4.380337	-44.753606	-7.146651	-4.656497	-30.260018	-7.612283	-4.138646	-5.761358	-33.461943	-8.891438	-5.738939	-8.334901	-8.262468	-10.810323	
FBgn0016726	-6.218046	-3.460537	-4.331862	-0.876992	-5.543424	-5.963375	-5.171133	-2.942559	-4.567026	-6.526228	-2.501858	-5.341957	-7.810806	-2.562892	-2.199774	-6.539427	-4.007243	-6.528847	-6.800985	-4.571194	-4.383024	-6.555658	-3.735182	-3.351513	-7.133072	-3.345242	-5.005656	-4.340573	-6.322923	-4.968200	-4.600012	-5.167361	
FBgn0016756	-7.971844	-6.032600	-6.577065	-1.173110	-6.169564	-7.376506	-6.910672	-2.890752	-7.752573	-7.175619	-1.994975	-7.706396	-8.759601	-2.671956	-2.267498	-8.510446	-3.177839	-8.380749	-6.698754	-3.042146	-3.710709	-8.349026	-2.914942	-3.261898	-7.955938	-3.083111	-4.860598	-4.004193	-8.360868	-4.609352	-3.779495	-5.733495	
FBgn0016762	-26.811482	-23.562252	-27.151528	-1.237082	-26.075423	-27.596777	-24.858400	-2.344888	-24.774182	-25.711581	-1.418465	-27.186251	-27.691953	-3.064988	-2.248557	-27.380683	-3.003147	-25.535842	-26.953800	-4.563847	-3.913226	-26.757883	-3.340387	-2.750956	-27.566922	-4.226634	-5.267464	-4.578547	-26.827082	-6.137345	-4.929574	-7.030512	
FBgn0016792	-10.563047	-2.867621	-10.805120	-8.217359	-5.903405	-11.744964	-3.781628	-2.777644	-3.289476	-3.982096	-4.729914	-6.235697	-11.323392	-3.789604	-4.272132	-6.590696	-2.530438	-3.992282	-4.711654	-3.099167	-2.262519	-4.472721	-2.937588	-3.837623	-7.032520	-2.944703	-2.482352	-2.399932	-5.082971	-3.149052	-3.376795	-2.330249	
FBgn0016794	-7.363321	-9.017168	-10.692749	-1.776520	-8.897593	-10.707289	-9.214618	-2.280473	-8.204021	-8.983389	-2.230332	-9.012307	-10.925268	-2.772328	-2.116463	-8.776551	-3.046739	-8.201565	-9.047062	-2.961528	-2.920265	-7.909903	-3.015949	-2.753277	-8.819184	-2.920365	-3.381791	-3.729454	-7.983108	-3.723987	-3.668559	-4.873561	
FBgn0016797	-10.321788	-4.273571	-9.069276	-8.389646	-4.702615	-8.759723	-5.079173	-2.489229	-3.023283	-4.940948	-3.343260	-4.978376	-8.410096	-4.371998	-7.826470	-4.503579	-2.077346	-3.417827	-5.619963	-2.416809	-3.119727	-3.533010	-3.231571	-4.990097	-5.269858	-4.824596	-1.967403	-2.715206	-3.789549	-2.909119	-3.850365	-2.566510	
FBgn0016926	-2.919371	-4.882089	-5.614476	-3.161175	-4.597357	-5.263061	-5.118213	-3.064543	-4.151741	-4.514718	-3.229124	-4.630792	-5.373542	-3.350414	-3.180995	-4.131737	-3.196823	-4.127829	-4.573414	-3.044511	-3.008631	-3.596795	-3.292812	-3.141860	-4.109271	-2.925242	-2.921637	-3.061721	-3.462608	-2.849652	-3.020300	-2.653789	
FBgn0016930	-7.930637	-4.097257	-2.842195	-6.886596	-5.130095	-2.285506	-2.959688	-5.058083	-4.699598	-2.874254	-3.055813	-3.462294	-2.087293	-6.230442	-3.526230	-3.344587	-3.635476	-3.755289	-2.712786	-6.323847	-3.857896	-3.493208	-4.489162	-2.918770	-3.068800	-3.905724	-5.181067	-3.804488	-3.243335	-4.973904	-3.609237	-3.862385	
FBgn0016940	-4.423936	-6.752306	-8.125047	-1.520934	-6.459388	-8.084337	-6.982529	-2.416435	-5.774573	-6.483662	-2.208769	-6.446860	-8.220012	-2.722103	-2.306109	-6.260972	-3.334328	-5.721743	-6.561863	-3.437575	-3.415354	-5.297894	-2.829103	-2.843887	-6.056018	-3.353767	-3.770608	-3.762233	-5.415618	-3.694473	-3.521372	-3.800942	
FBgn0016977	-18.586750	-1.824309	-4.979387	-10.744812	-6.298547	-13.759644	-1.965165	-4.180162	-3.638891	-2.925412	-1.924184	-3.581181	-5.839347	-7.525053	-7.164910	-6.631986	-2.650350	-3.070067	-2.417759	-5.408156	-4.267971	-4.414700	-3.966840	-3.627953	-4.290047	-6.825826	-3.752513	-3.302560	-3.394344	-5.759962	-4.082071	-5.444866	
FBgn0016978	-22.182417	-17.903521	-23.526212	-0.157554	-23.096097	-24.166426	-20.991282	-4.032922	-19.990937	-23.145597	-2.607534	-23.376201	-24.337107	-4.333172	-3.432504	-23.222064	-6.482472	-23.298928	-23.283033	-6.888523	-6.728043	-22.501480	-6.143334	-6.069049	-23.064528	-7.598036	-10.337713	-10.419588	-22.744611	-10.812937	-9.311650	-10.987944	
FBgn0016983	-23.005981	-24.215559	-25.781607	-0.050160	-23.577863	-24.957143	-24.745628	-4.269564	-23.562201	-24.348385	-4.384810	-24.827770	-25.014675	-5.031187	-4.270437	-23.886300	-8.406437	-23.225466	-24.860105	-8.565256	-8.823913	-23.249356	-8.210279	-6.842117	-24.256141	-9.905909	-13.228196	-12.724393	-23.835887	-13.731900	-12.047951	-14.009118	
FBgn0016984	-4.132531	-3.640159	-4.507932	-3.022949	-3.526358	-4.643163	-3.599712	-3.312368	-3.515920	-3.976700	-3.115171	-3.486187	-4.943207	-3.113998	-3.404421	-3.837362	-3.212463	-3.392503	-4.037812	-3.388963	-3.103669	-3.398790	-3.094960	-3.195002	-3.823705	-3.453239	-3.119047	-3.273189	-3.388720	-3.455624	-3.332950	-3.242681	
FBgn0017397	-4.141815	-3.618657	-3.254794	-3.897218	-3.281446	-2.121767	-3.429261	-3.947171	-4.111589	-3.427001	-3.648700	-3.257747	-2.530394	-4.208632	-3.269124	-2.988053	-3.887549	-3.702371	-3.796372	-3.954583	-3.708644	-3.849891	-4.103152	-3.855300	-2.899955	-3.858696	-3.801856	-3.864492	-3.727679	-3.625877	-3.745747	-3.539598	
FBgn0017414	-10.955828	-10.233520	-6.219968	-12.038837	-9.435776	-3.074891	-7.341173	-11.401638	-10.258130	-1.912449	-7.226064	-7.642881	-1.700555	-11.415111	-3.601703	-2.904067	-10.151435	-7.579971	-1.645786	-11.040496	-4.299417	-3.004813	-9.976055	-3.523702	-1.880209	-4.615566	-10.899121	-4.197811	-2.909392	-5.582973	-4.559580	-5.286172	
FBgn0017418	-3.661324	-3.369625	-3.125405	-2.519578	-2.952082	-3.165675	-3.886602	-3.824221	-3.847341	-3.836963	-2.539451	-4.021507	-4.147813	-3.673695	-3.868582	-3.793813	-3.723174	-3.748225	-4.135468	-3.621535	-3.524120	-3.375697	-3.679501	-3.948480	-3.826013	-3.631035	-3.365964	-3.537533	-3.544168	-3.071076	-3.494420	-3.263997	
FBgn0017429	-6.055754	-5.661110	-4.281716	-6.767906	-4.594791	-1.060673	-5.404440	-6.465739	-6.428629	-2.681576	-5.429166	-4.899232	-1.760024	-6.364863	-3.026326	-2.393164	-6.329907	-6.145627	-2.681880	-6.102988	-3.907814	-3.921783	-6.137087	-3.751687	-3.452886	-4.906104	-5.813243	-5.287224	-3.995494	-5.592939	-4.888607	-5.415776	
FBgn0017430	-7.184622	-8.586620	-10.375173	-0.630444	-8.533885	-10.421289	-9.031294	-3.775779	-7.762231	-8.688580	-1.475984	-8.578050	-10.686352	-3.331157	-2.499503	-8.379747	-4.820433	-7.842667	-8.784968	-5.149329	-5.033102	-7.739003	-4.736956	-3.038889	-8.553180	-5.479074	-5.909262	-5.486370	-7.666915	-6.069225	-6.197008	-6.277304	
FBgn0017453	-11.002277	-2.802976	-3.938696	-10.370473	-4.087122	-8.040244	-1.797758	-5.007053	-3.688241	-2.308236	-4.340777	-3.311134	-4.484409	-4.830781	-4.125420	-4.400749	-2.863410	-2.748832	-2.279250	-4.886690	-3.633762	-3.279234	-4.338912	-3.842583	-3.862722	-5.061227	-3.674958	-3.155168	-2.999298	-5.209037	-4.570614	-4.005276
[truncated: 1,628,610 more chars]
